# Supplementary material for: The mechanism of Gejie Zhilao Pill in treating tuberculosis based on network pharmacology and molecular docking verification
Source: Front Cell Infect Microbiol. 2024 Jul 2;14:1405627. doi: 10.3389/fcimb.2024.1405627 (PMC11250621; doi:10.3389/fcimb.2024.1405627)
Supplement: Supplementary file 1 [file DataSheet_1.csv]

AverageShortestPathLength	BetweennessCentrality	ClosenessCentrality	ClusteringCoefficient	Degree	Eccentricity	IsSingleNode	name	NeighborhoodConnectivity	NumberOfDirectedEdges	NumberOfUndirectedEdges	PartnerOfMultiEdgedNodePairs	Radiality	selected	SelfLoops	shared name	Stress	TopologicalCoefficient	属性
3.7888349514563107	0.0	0.26393337604099937	0.0	1	6	false	COL1A2	39.0	0	1	0	0.9816524016351558	false	0	COL1A2	0	0.0	靶点
3.7888349514563107	0.0	0.26393337604099937	0.0	1	6	false	KCNK2	39.0	0	1	0	0.9816524016351558	false	0	KCNK2	0	0.0	靶点
3.7888349514563107	0.0	0.26393337604099937	0.0	1	6	false	PTGES2	39.0	0	1	0	0.9816524016351558	false	0	PTGES2	0	0.0	靶点
3.7888349514563107	0.0	0.26393337604099937	0.0	1	6	false	TNFRSF1B	39.0	0	1	0	0.9816524016351558	false	0	TNFRSF1B	0	0.0	靶点
3.7888349514563107	0.0	0.26393337604099937	0.0	1	6	false	KCNK10	39.0	0	1	0	0.9816524016351558	false	0	KCNK10	0	0.0	靶点
3.7888349514563107	0.0	0.26393337604099937	0.0	1	6	false	ABCC4	39.0	0	1	0	0.9816524016351558	false	0	ABCC4	0	0.0	靶点
3.7888349514563107	0.0	0.26393337604099937	0.0	1	6	false	ABCG1	39.0	0	1	0	0.9816524016351558	false	0	ABCG1	0	0.0	靶点
3.7888349514563107	0.0	0.26393337604099937	0.0	1	6	false	CETP	39.0	0	1	0	0.9816524016351558	false	0	CETP	0	0.0	靶点
3.7888349514563107	0.0	0.26393337604099937	0.0	1	6	false	C1R	39.0	0	1	0	0.9816524016351558	false	0	C1R	0	0.0	靶点
3.7888349514563107	0.0	0.26393337604099937	0.0	1	6	false	UCP2	39.0	0	1	0	0.9816524016351558	false	0	UCP2	0	0.0	靶点
3.7888349514563107	0.0	0.26393337604099937	0.0	1	6	false	ALDH3A1	39.0	0	1	0	0.9816524016351558	false	0	ALDH3A1	0	0.0	靶点
3.7888349514563107	0.0	0.26393337604099937	0.0	1	6	false	ABCA1	39.0	0	1	0	0.9816524016351558	false	0	ABCA1	0	0.0	靶点
3.7888349514563107	0.0	0.26393337604099937	0.0	1	6	false	ALDH2	39.0	0	1	0	0.9816524016351558	false	0	ALDH2	0	0.0	靶点
3.7888349514563107	0.0	0.26393337604099937	0.0	1	6	false	GLB1	39.0	0	1	0	0.9816524016351558	false	0	GLB1	0	0.0	靶点
3.7888349514563107	0.0	0.26393337604099937	0.0	1	6	false	PTGES	39.0	0	1	0	0.9816524016351558	false	0	PTGES	0	0.0	靶点
3.7888349514563107	0.0	0.26393337604099937	0.0	1	6	false	SELP	39.0	0	1	0	0.9816524016351558	false	0	SELP	0	0.0	靶点
3.7888349514563107	0.0	0.26393337604099937	0.0	1	6	false	PLA2G4A	39.0	0	1	0	0.9816524016351558	false	0	PLA2G4A	0	0.0	靶点
3.7888349514563107	0.0	0.26393337604099937	0.0	1	6	false	PECAM1	39.0	0	1	0	0.9816524016351558	false	0	PECAM1	0	0.0	靶点
3.7888349514563107	0.0	0.26393337604099937	0.0	1	6	false	TNFRSF1A	39.0	0	1	0	0.9816524016351558	false	0	TNFRSF1A	0	0.0	靶点
3.7888349514563107	0.0	0.26393337604099937	0.0	1	6	false	TRPV1	39.0	0	1	0	0.9816524016351558	false	0	TRPV1	0	0.0	靶点
3.128640776699029	0.0	0.3196276183087665	0.0	2	5	false	RASA1	152.0	0	2	1	0.9859957843638222	false	0	RASA1	0	0.0	靶点
3.128640776699029	0.0	0.3196276183087665	0.0	2	5	false	NKX3-1	152.0	0	2	1	0.9859957843638222	false	0	NKX3-1	0	0.0	靶点
3.128640776699029	0.0	0.3196276183087665	0.0	2	5	false	HK2	152.0	0	2	1	0.9859957843638222	false	0	HK2	0	0.0	靶点
3.128640776699029	0.0	0.3196276183087665	0.0	2	5	false	NPEPPS	152.0	0	2	1	0.9859957843638222	false	0	NPEPPS	0	0.0	靶点
3.128640776699029	0.0	0.3196276183087665	0.0	2	5	false	PCOLCE	152.0	0	2	1	0.9859957843638222	false	0	PCOLCE	0	0.0	靶点
3.128640776699029	0.0	0.3196276183087665	0.0	2	5	false	ERBB3	152.0	0	2	1	0.9859957843638222	false	0	ERBB3	0	0.0	靶点
3.128640776699029	0.0	0.3196276183087665	0.0	2	5	false	IRF1	152.0	0	2	1	0.9859957843638222	false	0	IRF1	0	0.0	靶点
3.128640776699029	0.0	0.3196276183087665	0.0	2	5	false	CD40LG	152.0	0	2	1	0.9859957843638222	false	0	CD40LG	0	0.0	靶点
3.128640776699029	0.0	0.3196276183087665	0.0	2	5	false	IGF2	152.0	0	2	1	0.9859957843638222	false	0	IGF2	0	0.0	靶点
3.128640776699029	0.0	0.3196276183087665	0.0	2	5	false	IGFBP3	152.0	0	2	1	0.9859957843638222	false	0	IGFBP3	0	0.0	靶点
3.128640776699029	0.0	0.3196276183087665	0.0	2	5	false	CTSD	152.0	0	2	1	0.9859957843638222	false	0	CTSD	0	0.0	靶点
3.128640776699029	0.0	0.3196276183087665	0.0	2	5	false	ACP3	152.0	0	2	1	0.9859957843638222	false	0	ACP3	0	0.0	靶点
3.128640776699029	0.0	0.3196276183087665	0.0	2	5	false	E2F2	152.0	0	2	1	0.9859957843638222	false	0	E2F2	0	0.0	靶点
3.128640776699029	0.0	0.3196276183087665	0.0	2	5	false	E2F1	152.0	0	2	1	0.9859957843638222	false	0	E2F1	0	0.0	靶点
3.128640776699029	0.0	0.3196276183087665	0.0	2	5	false	RASSF1	152.0	0	2	1	0.9859957843638222	false	0	RASSF1	0	0.0	靶点
3.128640776699029	0.0	0.3196276183087665	0.0	2	5	false	RUNX2	152.0	0	2	1	0.9859957843638222	false	0	RUNX2	0	0.0	靶点
3.128640776699029	0.0	0.3196276183087665	0.0	2	5	false	SPP1	152.0	0	2	1	0.9859957843638222	false	0	SPP1	0	0.0	靶点
3.128640776699029	0.0	0.3196276183087665	0.0	2	5	false	CHUK	152.0	0	2	1	0.9859957843638222	false	0	CHUK	0	0.0	靶点
3.128640776699029	0.0	0.3196276183087665	0.0	2	5	false	CXCL10	152.0	0	2	1	0.9859957843638222	false	0	CXCL10	0	0.0	靶点
3.128640776699029	0.0	0.3196276183087665	0.0	2	5	false	CRP	152.0	0	2	1	0.9859957843638222	false	0	CRP	0	0.0	靶点
3.128640776699029	0.0	0.3196276183087665	0.0	2	5	false	HSF1	152.0	0	2	1	0.9859957843638222	false	0	HSF1	0	0.0	靶点
3.128640776699029	0.0	0.3196276183087665	0.0	2	5	false	PPARA	152.0	0	2	1	0.9859957843638222	false	0	PPARA	0	0.0	靶点
3.128640776699029	0.0	0.3196276183087665	0.0	2	5	false	CLDN4	152.0	0	2	1	0.9859957843638222	false	0	CLDN4	0	0.0	靶点
3.128640776699029	0.0	0.3196276183087665	0.0	2	5	false	CHEK2	152.0	0	2	1	0.9859957843638222	false	0	CHEK2	0	0.0	靶点
3.128640776699029	0.0	0.3196276183087665	0.0	2	5	false	DCAF5	152.0	0	2	1	0.9859957843638222	false	0	DCAF5	0	0.0	靶点
3.128640776699029	0.0	0.3196276183087665	0.0	2	5	false	CXCL2	152.0	0	2	1	0.9859957843638222	false	0	CXCL2	0	0.0	靶点
3.128640776699029	0.0	0.3196276183087665	0.0	2	5	false	CXCL11	152.0	0	2	1	0.9859957843638222	false	0	CXCL11	0	0.0	靶点
3.128640776699029	0.0	0.3196276183087665	0.0	2	5	false	COL3A1	152.0	0	2	1	0.9859957843638222	false	0	COL3A1	0	0.0	靶点
3.128640776699029	0.0	0.3196276183087665	0.0	2	5	false	PARP1	152.0	0	2	1	0.9859957843638222	false	0	PARP1	0	0.0	靶点
3.128640776699029	0.0	0.3196276183087665	0.0	2	5	false	NQO1	152.0	0	2	1	0.9859957843638222	false	0	NQO1	0	0.0	靶点
3.128640776699029	0.0	0.3196276183087665	0.0	2	5	false	NFE2L2	152.0	0	2	1	0.9859957843638222	false	0	NFE2L2	0	0.0	靶点
3.128640776699029	0.0	0.3196276183087665	0.0	2	5	false	ABCG2	152.0	0	2	1	0.9859957843638222	false	0	ABCG2	0	0.0	靶点
3.128640776699029	0.0	0.3196276183087665	0.0	2	5	false	MPO	152.0	0	2	1	0.9859957843638222	false	0	MPO	0	0.0	靶点
3.128640776699029	0.0	0.3196276183087665	0.0	2	5	false	IL1A	152.0	0	2	1	0.9859957843638222	false	0	IL1A	0	0.0	靶点
3.0024271844660193	0.0019336730953114871	0.3330638641875505	0.0	3	5	false	PTEN	95.5	0	3	1	0.9868261369443024	false	0	PTEN	8058	0.5369318181818182	靶点
3.128640776699029	0.0	0.3196276183087665	0.0	2	5	false	IFNG	152.0	0	2	1	0.9859957843638222	false	0	IFNG	0	0.0	靶点
3.128640776699029	0.0	0.3196276183087665	0.0	2	5	false	COL1A1	152.0	0	2	1	0.9859957843638222	false	0	COL1A1	0	0.0	靶点
3.128640776699029	0.0	0.3196276183087665	0.0	2	5	false	SERPINE1	152.0	0	2	1	0.9859957843638222	false	0	SERPINE1	0	0.0	靶点
3.128640776699029	0.0	0.3196276183087665	0.0	2	5	false	THBD	152.0	0	2	1	0.9859957843638222	false	0	THBD	0	0.0	靶点
3.128640776699029	0.0	0.3196276183087665	0.0	2	5	false	PLAT	152.0	0	2	1	0.9859957843638222	false	0	PLAT	0	0.0	靶点
3.128640776699029	0.0	0.3196276183087665	0.0	2	5	false	CCNB1	152.0	0	2	1	0.9859957843638222	false	0	CCNB1	0	0.0	靶点
3.128640776699029	0.0	0.3196276183087665	0.0	2	5	false	IL2	152.0	0	2	1	0.9859957843638222	false	0	IL2	0	0.0	靶点
3.128640776699029	0.0	0.3196276183087665	0.0	2	5	false	MGAM	152.0	0	2	1	0.9859957843638222	false	0	MGAM	0	0.0	靶点
3.128640776699029	0.0	0.3196276183087665	0.0	2	5	false	SULT1E1	152.0	0	2	1	0.9859957843638222	false	0	SULT1E1	0	0.0	靶点
3.128640776699029	0.0	0.3196276183087665	0.0	2	5	false	HSPB1	152.0	0	2	1	0.9859957843638222	false	0	HSPB1	0	0.0	靶点
3.128640776699029	0.0	0.3196276183087665	0.0	2	5	false	DUOX2	152.0	0	2	1	0.9859957843638222	false	0	DUOX2	0	0.0	靶点
3.128640776699029	0.0	0.3196276183087665	0.0	2	5	false	BIRC5	152.0	0	2	1	0.9859957843638222	false	0	BIRC5	0	0.0	靶点
3.0024271844660193	0.0019336730953114871	0.3330638641875505	0.0	3	5	false	PRKCB	95.5	0	3	1	0.9868261369443024	false	0	PRKCB	8058	0.5369318181818182	靶点
3.128640776699029	0.0	0.3196276183087665	0.0	2	5	false	CXCL8	152.0	0	2	1	0.9859957843638222	false	0	CXCL8	0	0.0	靶点
3.128640776699029	0.0	0.3196276183087665	0.0	2	5	false	PTGER3	152.0	0	2	1	0.9859957843638222	false	0	PTGER3	0	0.0	靶点
3.128640776699029	0.0	0.3196276183087665	0.0	2	5	false	CCL2	152.0	0	2	1	0.9859957843638222	false	0	CCL2	0	0.0	靶点
3.128640776699029	0.0	0.3196276183087665	0.0	2	5	false	IL1B	152.0	0	2	1	0.9859957843638222	false	0	IL1B	0	0.0	靶点
3.2597087378640777	0.0	0.3067758749069248	0.0	1	5	false	CAMKK2	141.0	0	1	0	0.985133495145631	false	0	CAMKK2	0	0.0	靶点
3.2597087378640777	0.0	0.3067758749069248	0.0	1	5	false	MUC5AC	141.0	0	1	0	0.985133495145631	false	0	MUC5AC	0	0.0	靶点
3.2597087378640777	0.0	0.3067758749069248	0.0	1	5	false	MAPK7	141.0	0	1	0	0.985133495145631	false	0	MAPK7	0	0.0	靶点
3.2597087378640777	0.0	0.3067758749069248	0.0	1	5	false	CYP7A1	141.0	0	1	0	0.985133495145631	false	0	CYP7A1	0	0.0	靶点
3.2597087378640777	0.0	0.3067758749069248	0.0	1	5	false	CDH1	141.0	0	1	0	0.985133495145631	false	0	CDH1	0	0.0	靶点
3.2597087378640777	0.0	0.3067758749069248	0.0	1	5	false	IL6ST	141.0	0	1	0	0.985133495145631	false	0	IL6ST	0	0.0	靶点
3.2597087378640777	0.0	0.3067758749069248	0.0	1	5	false	DNMT3B	141.0	0	1	0	0.985133495145631	false	0	DNMT3B	0	0.0	靶点
3.2597087378640777	0.0	0.3067758749069248	0.0	1	5	false	DNMT3A	141.0	0	1	0	0.985133495145631	false	0	DNMT3A	0	0.0	靶点
3.2597087378640777	0.0	0.3067758749069248	0.0	1	5	false	CREB1	141.0	0	1	0	0.985133495145631	false	0	CREB1	0	0.0	靶点
3.2597087378640777	0.0	0.3067758749069248	0.0	1	5	false	SRD5A2	141.0	0	1	0	0.985133495145631	false	0	SRD5A2	0	0.0	靶点
3.2597087378640777	0.0	0.3067758749069248	0.0	1	5	false	SREBF2	141.0	0	1	0	0.985133495145631	false	0	SREBF2	0	0.0	靶点
3.2597087378640777	0.0	0.3067758749069248	0.0	1	5	false	ME1	141.0	0	1	0	0.985133495145631	false	0	ME1	0	0.0	靶点
3.2597087378640777	0.0	0.3067758749069248	0.0	1	5	false	SP1	141.0	0	1	0	0.985133495145631	false	0	SP1	0	0.0	靶点
3.2597087378640777	0.0	0.3067758749069248	0.0	1	5	false	TLR4	141.0	0	1	0	0.985133495145631	false	0	TLR4	0	0.0	靶点
3.2597087378640777	0.0	0.3067758749069248	0.0	1	5	false	CEBPA	141.0	0	1	0	0.985133495145631	false	0	CEBPA	0	0.0	靶点
3.2597087378640777	0.0	0.3067758749069248	0.0	1	5	false	FCER1A	141.0	0	1	0	0.985133495145631	false	0	FCER1A	0	0.0	靶点
3.2597087378640777	0.0	0.3067758749069248	0.0	1	5	false	OXSM	141.0	0	1	0	0.985133495145631	false	0	OXSM	0	0.0	靶点
3.2597087378640777	0.0	0.3067758749069248	0.0	1	5	false	CYP3A7	141.0	0	1	0	0.985133495145631	false	0	CYP3A7	0	0.0	靶点
3.2597087378640777	0.0	0.3067758749069248	0.0	1	5	false	MADD	141.0	0	1	0	0.985133495145631	false	0	MADD	0	0.0	靶点
3.2597087378640777	0.0	0.3067758749069248	0.0	1	5	false	FAS	141.0	0	1	0	0.985133495145631	false	0	FAS	0	0.0	靶点
3.2597087378640777	0.0	0.3067758749069248	0.0	1	5	false	HOXD1	141.0	0	1	0	0.985133495145631	false	0	HOXD1	0	0.0	靶点
3.2597087378640777	0.0	0.3067758749069248	0.0	1	5	false	FGF2	141.0	0	1	0	0.985133495145631	false	0	FGF2	0	0.0	靶点
3.2597087378640777	0.0	0.3067758749069248	0.0	1	5	false	PIM2	141.0	0	1	0	0.985133495145631	false	0	PIM2	0	0.0	靶点
3.2597087378640777	0.0	0.3067758749069248	0.0	1	5	false	DHFR	141.0	0	1	0	0.985133495145631	false	0	DHFR	0	0.0	靶点
3.2597087378640777	0.0	0.3067758749069248	0.0	1	5	false	CD4	141.0	0	1	0	0.985133495145631	false	0	CD4	0	0.0	靶点
3.2597087378640777	0.0	0.3067758749069248	0.0	1	5	false	FOXO1	141.0	0	1	0	0.985133495145631	false	0	FOXO1	0	0.0	靶点
3.2597087378640777	0.0	0.3067758749069248	0.0	1	5	false	RPS6KA1	141.0	0	1	0	0.985133495145631	false	0	RPS6KA1	0	0.0	靶点
2.6820388349514563	0.0019085213477247032	0.3728506787330317	0.0	3	5	false	ERBB2	146.5	0	3	1	0.988933955033214	false	0	ERBB2	22070	0.6012396694214877	靶点
2.6820388349514563	0.0019085213477247032	0.3728506787330317	0.0	3	5	false	HSPA5	146.5	0	3	1	0.988933955033214	false	0	HSPA5	22070	0.6012396694214877	靶点
3.2597087378640777	0.0	0.3067758749069248	0.0	1	5	false	VIM	141.0	0	1	0	0.985133495145631	false	0	VIM	0	0.0	靶点
3.2597087378640777	0.0	0.3067758749069248	0.0	1	5	false	EDN1	141.0	0	1	0	0.985133495145631	false	0	EDN1	0	0.0	靶点
3.2597087378640777	0.0	0.3067758749069248	0.0	1	5	false	EDNRA	141.0	0	1	0	0.985133495145631	false	0	EDNRA	0	0.0	靶点
3.2597087378640777	0.0	0.3067758749069248	0.0	1	5	false	EPHA2	141.0	0	1	0	0.985133495145631	false	0	EPHA2	0	0.0	靶点
3.2597087378640777	0.0	0.3067758749069248	0.0	1	5	false	MMP7	141.0	0	1	0	0.985133495145631	false	0	MMP7	0	0.0	靶点
3.2597087378640777	0.0	0.3067758749069248	0.0	1	5	false	ARHGAP35	141.0	0	1	0	0.985133495145631	false	0	ARHGAP35	0	0.0	靶点
3.2597087378640777	0.0	0.3067758749069248	0.0	1	5	false	PCNA	141.0	0	1	0	0.985133495145631	false	0	PCNA	0	0.0	靶点
2.5655339805825244	0.006689399745453641	0.3897824030274361	0.0	4	5	false	HERC5	110.66666666666667	0	4	1	0.9897004343382728	false	0	HERC5	37988	0.4138364779874214	靶点
2.6820388349514563	0.0019085213477247032	0.3728506787330317	0.0	3	5	false	RUNX1T1	146.5	0	3	1	0.988933955033214	false	0	RUNX1T1	22070	0.6012396694214877	靶点
3.2597087378640777	0.0	0.3067758749069248	0.0	1	5	false	JUND	141.0	0	1	0	0.985133495145631	false	0	JUND	0	0.0	靶点
3.2597087378640777	0.0	0.3067758749069248	0.0	1	5	false	JUNB	141.0	0	1	0	0.985133495145631	false	0	JUNB	0	0.0	靶点
3.2597087378640777	0.0	0.3067758749069248	0.0	1	5	false	FOSB	141.0	0	1	0	0.985133495145631	false	0	FOSB	0	0.0	靶点
3.2597087378640777	0.0	0.3067758749069248	0.0	1	5	false	FOSL2	141.0	0	1	0	0.985133495145631	false	0	FOSL2	0	0.0	靶点
3.2597087378640777	0.0	0.3067758749069248	0.0	1	5	false	FOSL1	141.0	0	1	0	0.985133495145631	false	0	FOSL1	0	0.0	靶点
3.2597087378640777	0.0	0.3067758749069248	0.0	1	5	false	IGF1R	141.0	0	1	0	0.985133495145631	false	0	IGF1R	0	0.0	靶点
2.6820388349514563	0.0019085213477247032	0.3728506787330317	0.0	3	5	false	HIF1A	146.5	0	3	1	0.988933955033214	false	0	HIF1A	22070	0.6012396694214877	靶点
3.2597087378640777	0.0	0.3067758749069248	0.0	1	5	false	CDKN1C	141.0	0	1	0	0.985133495145631	false	0	CDKN1C	0	0.0	靶点
3.2597087378640777	0.0	0.3067758749069248	0.0	1	5	false	MMP13	141.0	0	1	0	0.985133495145631	false	0	MMP13	0	0.0	靶点
2.6820388349514563	0.0019085213477247032	0.3728506787330317	0.0	3	5	false	MMP3	146.5	0	3	1	0.988933955033214	false	0	MMP3	22070	0.6012396694214877	靶点
3.2597087378640777	0.0	0.3067758749069248	0.0	1	5	false	GDPD5	141.0	0	1	0	0.985133495145631	false	0	GDPD5	0	0.0	靶点
3.2597087378640777	0.0	0.3067758749069248	0.0	1	5	false	TDP1	141.0	0	1	0	0.985133495145631	false	0	TDP1	0	0.0	靶点
3.2597087378640777	0.0	0.3067758749069248	0.0	1	5	false	TIMP2	141.0	0	1	0	0.985133495145631	false	0	TIMP2	0	0.0	靶点
3.2597087378640777	0.0	0.3067758749069248	0.0	1	5	false	TIMP1	141.0	0	1	0	0.985133495145631	false	0	TIMP1	0	0.0	靶点
3.2597087378640777	0.0	0.3067758749069248	0.0	1	5	false	HTT	141.0	0	1	0	0.985133495145631	false	0	HTT	0	0.0	靶点
3.2597087378640777	0.0	0.3067758749069248	0.0	1	5	false	TEP1	141.0	0	1	0	0.985133495145631	false	0	TEP1	0	0.0	靶点
3.2597087378640777	0.0	0.3067758749069248	0.0	1	5	false	APP	141.0	0	1	0	0.985133495145631	false	0	APP	0	0.0	靶点
3.2597087378640777	0.0	0.3067758749069248	0.0	1	5	false	PRKCE	141.0	0	1	0	0.985133495145631	false	0	PRKCE	0	0.0	靶点
3.2597087378640777	0.0	0.3067758749069248	0.0	1	5	false	SAA1	141.0	0	1	0	0.985133495145631	false	0	SAA1	0	0.0	靶点
2.6820388349514563	0.0019085213477247032	0.3728506787330317	0.0	3	5	false	SOD1	146.5	0	3	1	0.988933955033214	false	0	SOD1	22070	0.6012396694214877	靶点
3.2597087378640777	0.0	0.3067758749069248	0.0	1	5	false	COMT	141.0	0	1	0	0.985133495145631	false	0	COMT	0	0.0	靶点
3.2597087378640777	0.0	0.3067758749069248	0.0	1	5	false	BAD	141.0	0	1	0	0.985133495145631	false	0	BAD	0	0.0	靶点
3.2597087378640777	0.0	0.3067758749069248	0.0	1	5	false	BCL2L2	141.0	0	1	0	0.985133495145631	false	0	BCL2L2	0	0.0	靶点
3.2597087378640777	0.0	0.3067758749069248	0.0	1	5	false	MAP3K1	141.0	0	1	0	0.985133495145631	false	0	MAP3K1	0	0.0	靶点
3.2597087378640777	0.0	0.3067758749069248	0.0	1	5	false	BBC3	141.0	0	1	0	0.985133495145631	false	0	BBC3	0	0.0	靶点
3.2597087378640777	0.0	0.3067758749069248	0.0	1	5	false	BCL2L10	141.0	0	1	0	0.985133495145631	false	0	BCL2L10	0	0.0	靶点
3.2597087378640777	0.0	0.3067758749069248	0.0	1	5	false	BAK1	141.0	0	1	0	0.985133495145631	false	0	BAK1	0	0.0	靶点
2.6820388349514563	0.0019085213477247032	0.3728506787330317	0.0	3	5	false	RAF1	146.5	0	3	1	0.988933955033214	false	0	RAF1	22070	0.6012396694214877	靶点
3.2597087378640777	0.0	0.3067758749069248	0.0	1	5	false	RASGRF2	141.0	0	1	0	0.985133495145631	false	0	RASGRF2	0	0.0	靶点
3.2597087378640777	0.0	0.3067758749069248	0.0	1	5	false	MDM2	141.0	0	1	0	0.985133495145631	false	0	MDM2	0	0.0	靶点
3.2597087378640777	0.0	0.3067758749069248	0.0	1	5	false	LDLR	141.0	0	1	0	0.985133495145631	false	0	LDLR	0	0.0	靶点
2.6820388349514563	0.0019085213477247032	0.3728506787330317	0.0	3	5	false	TOP1	146.5	0	3	1	0.988933955033214	false	0	TOP1	22070	0.6012396694214877	靶点
2.6820388349514563	0.0019085213477247032	0.3728506787330317	0.0	3	5	false	ODC1	146.5	0	3	1	0.988933955033214	false	0	ODC1	22070	0.6012396694214877	靶点
2.6820388349514563	0.0019085213477247032	0.3728506787330317	0.0	3	5	false	POR	146.5	0	3	1	0.988933955033214	false	0	POR	22070	0.6012396694214877	靶点
3.2597087378640777	0.0	0.3067758749069248	0.0	1	5	false	RPS6KB1	141.0	0	1	0	0.985133495145631	false	0	RPS6KB1	0	0.0	靶点
2.6820388349514563	0.0019085213477247032	0.3728506787330317	0.0	3	5	false	NFKBIA	146.5	0	3	1	0.988933955033214	false	0	NFKBIA	22070	0.6012396694214877	靶点
3.2597087378640777	0.0	0.3067758749069248	0.0	1	5	false	PLCG1	141.0	0	1	0	0.985133495145631	false	0	PLCG1	0	0.0	靶点
3.2597087378640777	0.0	0.3067758749069248	0.0	1	5	false	IVL	141.0	0	1	0	0.985133495145631	false	0	IVL	0	0.0	靶点
3.2597087378640777	0.0	0.3067758749069248	0.0	1	5	false	MAP2K1	141.0	0	1	0	0.985133495145631	false	0	MAP2K1	0	0.0	靶点
2.6820388349514563	0.0019085213477247032	0.3728506787330317	0.0	3	5	false	ELK1	146.5	0	3	1	0.988933955033214	false	0	ELK1	22070	0.6012396694214877	靶点
3.2597087378640777	0.0	0.3067758749069248	0.0	1	5	false	MMP14	141.0	0	1	0	0.985133495145631	false	0	MMP14	0	0.0	靶点
3.2597087378640777	0.0	0.3067758749069248	0.0	1	5	false	ELANE	141.0	0	1	0	0.985133495145631	false	0	ELANE	0	0.0	靶点
2.6820388349514563	0.0019085213477247032	0.3728506787330317	0.0	3	5	false	TP53	146.5	0	3	1	0.988933955033214	false	0	TP53	22070	0.6012396694214877	靶点
3.2597087378640777	0.0	0.3067758749069248	0.0	1	5	false	EEF1E1	141.0	0	1	0	0.985133495145631	false	0	EEF1E1	0	0.0	靶点
2.6820388349514563	0.0019085213477247032	0.3728506787330317	0.0	3	5	false	CDKN2A	146.5	0	3	1	0.988933955033214	false	0	CDKN2A	22070	0.6012396694214877	靶点
3.2597087378640777	0.0	0.3067758749069248	0.0	1	5	false	CDK6	141.0	0	1	0	0.985133495145631	false	0	CDK6	0	0.0	靶点
2.6820388349514563	0.0019085213477247032	0.3728506787330317	0.0	3	5	false	IL6	146.5	0	3	1	0.988933955033214	false	0	IL6	22070	0.6012396694214877	靶点
3.2597087378640777	0.0	0.3067758749069248	0.0	1	5	false	PDGFRB	141.0	0	1	0	0.985133495145631	false	0	PDGFRB	0	0.0	靶点
3.1092233009708736	0.0028472053024174836	0.32162373145979706	0.0	2	5	false	CDK4	90.0	0	2	0	0.9861235309146652	false	0	CDK4	7860	0.5266272189349113	靶点
2.6820388349514563	0.0019085213477247032	0.3728506787330317	0.0	3	5	false	RB1	146.5	0	3	1	0.988933955033214	false	0	RB1	22070	0.6012396694214877	靶点
3.2597087378640777	0.0	0.3067758749069248	0.0	1	5	false	FGF10	141.0	0	1	0	0.985133495145631	false	0	FGF10	0	0.0	靶点
2.5655339805825244	0.006689399745453641	0.3897824030274361	0.0	4	5	false	EGF	110.66666666666667	0	4	1	0.9897004343382728	false	0	EGF	37988	0.4138364779874214	靶点
2.5655339805825244	0.006689399745453641	0.3897824030274361	0.0	4	5	false	MAPK1	110.66666666666667	0	4	1	0.9897004343382728	false	0	MAPK1	37988	0.4138364779874214	靶点
3.2597087378640777	0.0	0.3067758749069248	0.0	1	5	false	MAPK3	141.0	0	1	0	0.985133495145631	false	0	MAPK3	0	0.0	靶点
2.6820388349514563	0.0019085213477247032	0.3728506787330317	0.0	3	5	false	MMP9	146.5	0	3	1	0.988933955033214	false	0	MMP9	22070	0.6012396694214877	靶点
3.2597087378640777	0.0	0.3067758749069248	0.0	1	5	false	PDGFB	141.0	0	1	0	0.985133495145631	false	0	PDGFB	0	0.0	靶点
3.2597087378640777	0.0	0.3067758749069248	0.0	1	5	false	RPSA	141.0	0	1	0	0.985133495145631	false	0	RPSA	0	0.0	靶点
3.2597087378640777	0.0	0.3067758749069248	0.0	1	5	false	EGR1	141.0	0	1	0	0.985133495145631	false	0	EGR1	0	0.0	靶点
3.2597087378640777	0.0	0.3067758749069248	0.0	1	5	false	KDR	141.0	0	1	0	0.985133495145631	false	0	KDR	0	0.0	靶点
3.2597087378640777	0.0	0.3067758749069248	0.0	1	5	false	FLT1	141.0	0	1	0	0.985133495145631	false	0	FLT1	0	0.0	靶点
2.6820388349514563	0.0019085213477247032	0.3728506787330317	0.0	3	5	false	EIF6	146.5	0	3	1	0.988933955033214	false	0	EIF6	22070	0.6012396694214877	靶点
2.6820388349514563	0.0019085213477247032	0.3728506787330317	0.0	3	5	false	CDKN1A	146.5	0	3	1	0.988933955033214	false	0	CDKN1A	22070	0.6012396694214877	靶点
2.6820388349514563	0.0019085213477247032	0.3728506787330317	0.0	3	5	false	FOS	146.5	0	3	1	0.988933955033214	false	0	FOS	22070	0.6012396694214877	靶点
2.6820388349514563	0.0019085213477247032	0.3728506787330317	0.0	3	5	false	BCL2L1	146.5	0	3	1	0.988933955033214	false	0	BCL2L1	22070	0.6012396694214877	靶点
3.2597087378640777	0.0	0.3067758749069248	0.0	1	5	false	FGFR1	141.0	0	1	0	0.985133495145631	false	0	FGFR1	0	0.0	靶点
3.2597087378640777	0.0	0.3067758749069248	0.0	1	5	false	STAT3	141.0	0	1	0	0.985133495145631	false	0	STAT3	0	0.0	靶点
2.6432038834951457	0.0028442866154956524	0.3783287419651056	0.0	4	5	false	EGFR	105.0	0	4	1	0.9891894481349004	false	0	EGFR	30266	0.41767068273092367	靶点
3.2597087378640777	0.0	0.3067758749069248	0.0	1	5	false	AGT	141.0	0	1	0	0.985133495145631	false	0	AGT	0	0.0	靶点
3.2597087378640777	0.0	0.3067758749069248	0.0	1	5	false	TBK1	141.0	0	1	0	0.985133495145631	false	0	TBK1	0	0.0	靶点
3.2597087378640777	0.0	0.3067758749069248	0.0	1	5	false	IRF3	141.0	0	1	0	0.985133495145631	false	0	IRF3	0	0.0	靶点
3.2597087378640777	0.0	0.3067758749069248	0.0	1	5	false	FYN	141.0	0	1	0	0.985133495145631	false	0	FYN	0	0.0	靶点
4.264563106796117	0.0	0.23449060899260102	0.0	1	6	false	GABPB1	4.0	0	1	0	0.9785226111394992	false	0	GABPB1	0	0.0	靶点
4.264563106796117	0.0	0.23449060899260102	0.0	1	6	false	NOXA1	4.0	0	1	0	0.9785226111394992	false	0	NOXA1	0	0.0	靶点
4.264563106796117	0.0	0.23449060899260102	0.0	1	6	false	AMY2A	4.0	0	1	0	0.9785226111394992	false	0	AMY2A	0	0.0	靶点
3.2063106796116503	4.794475478761068E-4	0.31188493565480696	0.0	2	5	false	CAT	76.5	0	2	0	0.9854847981604496	false	0	CAT	2176	0.5101351351351351	靶点
3.5558252427184467	0.0	0.2812286689419795	0.0	2	5	false	SLPI	64.0	0	2	1	0.9831853602452734	false	0	SLPI	0	0.0	靶点
3.5558252427184467	0.0	0.2812286689419795	0.0	2	5	false	AKR1C3	64.0	0	2	1	0.9831853602452734	false	0	AKR1C3	0	0.0	靶点
3.0606796116504853	1.602128142119927E-4	0.3267248215701824	0.0	4	5	false	GSTM2	108.0	0	4	2	0.9864428972917733	false	0	GSTM2	2472	0.6524390243902439	靶点
3.0606796116504853	1.602128142119927E-4	0.3267248215701824	0.0	4	5	false	GSTM1	108.0	0	4	2	0.9864428972917733	false	0	GSTM1	2472	0.6524390243902439	靶点
3.5558252427184467	0.0	0.2812286689419795	0.0	2	5	false	PPP3CA	64.0	0	2	1	0.9831853602452734	false	0	PPP3CA	0	0.0	靶点
3.0606796116504853	1.602128142119927E-4	0.3267248215701824	0.0	4	5	false	DIO1	108.0	0	4	2	0.9864428972917733	false	0	DIO1	2472	0.6524390243902439	靶点
3.0606796116504853	1.602128142119927E-4	0.3267248215701824	0.0	4	5	false	INSR	108.0	0	4	2	0.9864428972917733	false	0	INSR	2472	0.6524390243902439	靶点
3.0606796116504853	1.602128142119927E-4	0.3267248215701824	0.0	4	5	false	NR1I3	108.0	0	4	2	0.9864428972917733	false	0	NR1I3	2472	0.6524390243902439	靶点
3.0606796116504853	1.602128142119927E-4	0.3267248215701824	0.0	4	5	false	SLC2A4	108.0	0	4	2	0.9864428972917733	false	0	SLC2A4	2472	0.6524390243902439	靶点
3.0606796116504853	1.602128142119927E-4	0.3267248215701824	0.0	4	5	false	PSMD3	108.0	0	4	2	0.9864428972917733	false	0	PSMD3	2472	0.6524390243902439	靶点
3.0606796116504853	1.602128142119927E-4	0.3267248215701824	0.0	4	5	false	AHR	108.0	0	4	2	0.9864428972917733	false	0	AHR	2472	0.6524390243902439	靶点
3.0606796116504853	1.602128142119927E-4	0.3267248215701824	0.0	4	5	false	GSTP1	108.0	0	4	2	0.9864428972917733	false	0	GSTP1	2472	0.6524390243902439	靶点
3.04126213592233	4.2219926848747694E-4	0.3288108539505188	0.0	5	5	false	HAS2	76.0	0	5	2	0.9865706438426163	false	0	HAS2	4058	0.4491017964071856	靶点
2.9393203883495147	0.002830812051709474	0.34021469859620146	0.0	5	5	false	ALOX5	85.0	0	5	2	0.9872413132345426	false	0	ALOX5	14846	0.44680851063829785	靶点
3.0606796116504853	1.602128142119927E-4	0.3267248215701824	0.0	4	5	false	CYP1B1	108.0	0	4	2	0.9864428972917733	false	0	CYP1B1	2472	0.6524390243902439	靶点
3.0606796116504853	1.602128142119927E-4	0.3267248215701824	0.0	4	5	false	NR1I2	108.0	0	4	2	0.9864428972917733	false	0	NR1I2	2472	0.6524390243902439	靶点
3.0606796116504853	1.602128142119927E-4	0.3267248215701824	0.0	4	5	false	VCAM1	108.0	0	4	2	0.9864428972917733	false	0	VCAM1	2472	0.6524390243902439	靶点
3.0606796116504853	1.602128142119927E-4	0.3267248215701824	0.0	4	5	false	SELE	108.0	0	4	2	0.9864428972917733	false	0	SELE	2472	0.6524390243902439	靶点
3.0606796116504853	1.602128142119927E-4	0.3267248215701824	0.0	4	5	false	ICAM1	108.0	0	4	2	0.9864428972917733	false	0	ICAM1	2472	0.6524390243902439	靶点
2.628640776699029	0.0031446128204668834	0.38042474607571564	0.0	5	5	false	CDK1	119.0	0	5	2	0.9892852580480327	false	0	CDK1	37864	0.46825396825396826	靶点
2.628640776699029	0.0031446128204668834	0.38042474607571564	0.0	5	5	false	STAT1	119.0	0	5	2	0.9892852580480327	false	0	STAT1	37864	0.46825396825396826	靶点
2.953883495145631	0.0010758786585301926	0.33853738701725555	0.0	3	5	false	MAPK8	102.5	0	3	1	0.9871455033214104	false	0	MAPK8	13322	0.5456989247311828	靶点
2.628640776699029	0.0031446128204668834	0.38042474607571564	0.0	5	5	false	AHSA1	119.0	0	5	2	0.9892852580480327	false	0	AHSA1	37864	0.46825396825396826	靶点
2.628640776699029	0.0031446128204668834	0.38042474607571564	0.0	5	5	false	TNF	119.0	0	5	2	0.9892852580480327	false	0	TNF	37864	0.46825396825396826	靶点
2.953883495145631	0.0010758786585301926	0.33853738701725555	0.0	3	5	false	IKBKB	102.5	0	3	1	0.9871455033214104	false	0	IKBKB	13322	0.5456989247311828	靶点
3.0266990291262137	0.008076151383782015	0.33039294306335204	0.0	9	5	false	TOP2A	45.4	0	9	2	0.9866664537557487	false	0	TOP2A	52568	0.2642857142857143	靶点
3.6966019417475726	0.0	0.2705187130663165	0.0	1	5	false	OLR1	38.0	0	1	0	0.9822591977516608	false	0	OLR1	0	0.0	靶点
3.0509708737864076	3.775168199793202E-4	0.3277645186953063	0.0	3	5	false	NCF1	95.0	0	3	1	0.9865067705671947	false	0	NCF1	3768	0.5662650602409639	靶点
2.5655339805825244	0.005113136181666636	0.3897824030274361	0.0	6	5	false	XDH	98.75	0	6	2	0.9897004343382728	false	0	XDH	52208	0.3702651515151515	靶点
2.453883495145631	0.011228115744754718	0.4075173095944609	0.0	7	5	false	RELA	86.8	0	7	2	0.9904349770056209	false	0	RELA	75416	0.3	靶点
3.6966019417475726	0.0	0.2705187130663165	0.0	1	5	false	GRIA2	38.0	0	1	0	0.9822591977516608	false	0	GRIA2	0	0.0	靶点
3.0364077669902914	7.825072427370451E-4	0.32933653077537967	0.0	5	5	false	PPARD	57.0	0	5	1	0.986602580480327	false	0	PPARD	7970	0.33532934131736525	靶点
3.6966019417475726	0.0	0.2705187130663165	0.0	1	5	false	PYGM	38.0	0	1	0	0.9822591977516608	false	0	PYGM	0	0.0	靶点
3.837378640776699	0.0	0.2605945604048071	0.0	1	5	false	MMP10	22.0	0	1	0	0.9813330352580479	false	0	MMP10	0	0.0	靶点
3.104368932038835	3.4054014045694156E-4	0.3221266614542611	0.0	3	5	false	GJA1	87.0	0	3	1	0.9861554675523762	false	0	GJA1	1550	0.5548387096774193	靶点
3.104368932038835	3.4054014045694156E-4	0.3221266614542611	0.0	3	5	false	F3	87.0	0	3	1	0.9861554675523762	false	0	F3	1550	0.5548387096774193	靶点
3.837378640776699	0.0	0.2605945604048071	0.0	1	5	false	CASP7	22.0	0	1	0	0.9813330352580479	false	0	CASP7	0	0.0	靶点
3.104368932038835	3.4054014045694156E-4	0.3221266614542611	0.0	3	5	false	MYC	87.0	0	3	1	0.9861554675523762	false	0	MYC	1550	0.5548387096774193	靶点
3.837378640776699	0.0	0.2605945604048071	0.0	1	5	false	CTNNB1	22.0	0	1	0	0.9813330352580479	false	0	CTNNB1	0	0.0	靶点
2.657766990291262	0.002846984718192514	0.3762557077625571	0.0	4	5	false	CAV1	105.0	0	4	1	0.989093638221768	false	0	CAV1	26006	0.42276422764227645	靶点
3.837378640776699	0.0	0.2605945604048071	0.0	1	5	false	ALB	22.0	0	1	0	0.9813330352580479	false	0	ALB	0	0.0	靶点
3.0364077669902914	6.482759065475607E-4	0.32933653077537967	0.0	5	5	false	CYP1A2	79.33333333333333	0	5	2	0.986602580480327	false	0	CYP1A2	4996	0.4662698412698413	靶点
3.0364077669902914	6.482759065475607E-4	0.32933653077537967	0.0	5	5	false	CYP3A4	79.33333333333333	0	5	2	0.986602580480327	false	0	CYP3A4	4996	0.4662698412698413	靶点
3.0364077669902914	6.482759065475607E-4	0.32933653077537967	0.0	5	5	false	HMOX1	79.33333333333333	0	5	2	0.986602580480327	false	0	HMOX1	4996	0.4662698412698413	靶点
2.604368932038835	0.004230599142813325	0.38397017707362535	0.0	6	5	false	MMP1	94.75	0	6	2	0.9894449412365867	false	0	MMP1	42774	0.3662109375	靶点
2.657766990291262	0.002846984718192514	0.3762557077625571	0.0	4	5	false	MMP2	105.0	0	4	1	0.989093638221768	false	0	MMP2	26006	0.42276422764227645	靶点
2.657766990291262	0.002846984718192514	0.3762557077625571	0.0	4	5	false	VEGFA	105.0	0	4	1	0.989093638221768	false	0	VEGFA	26006	0.42276422764227645	靶点
2.604368932038835	0.004230599142813325	0.38397017707362535	0.0	6	5	false	AKT1	94.75	0	6	2	0.9894449412365867	false	0	AKT1	42774	0.3662109375	靶点
3.813106796116505	0.0	0.2622533418204965	0.0	1	5	false	ADRA2B	26.0	0	1	0	0.981492718446602	false	0	ADRA2B	0	0.0	靶点
3.813106796116505	0.0	0.2622533418204965	0.0	1	5	false	OPRD1	26.0	0	1	0	0.981492718446602	false	0	OPRD1	0	0.0	靶点
3.813106796116505	0.0	0.2622533418204965	0.0	1	6	false	CA2	16.0	0	1	0	0.981492718446602	false	0	CA2	0	0.0	靶点
3.716019417475728	0.0051469685739222665	0.2691051600261267	0.0	9	5	false	NR3C1	5.777777777777778	0	9	0	0.9821314512008176	false	0	NR3C1	54706	0.2275132275132275	靶点
3.8859223300970873	4.499653035756625E-6	0.25733916302311055	0.0	2	6	false	GABRA6	5.0	0	2	0	0.9810136688809402	false	0	GABRA6	12	0.8	靶点
3.837378640776699	0.0	0.2605945604048071	0.0	1	6	false	DRD2	17.0	0	1	0	0.9813330352580479	false	0	DRD2	0	0.0	靶点
3.7111650485436893	0.0	0.2694571615434925	0.0	1	6	false	ADRA2C	39.0	0	1	0	0.9821633878385284	false	0	ADRA2C	0	0.0	靶点
3.6140776699029127	1.1412861859703655E-4	0.27669576897246473	0.0	4	5	false	CHRM5	23.75	0	4	0	0.982802120592744	false	0	CHRM5	1262	0.455	靶点
3.6140776699029127	8.393506645830831E-5	0.27669576897246473	0.0	3	5	false	ADRA1D	27.333333333333332	0	3	0	0.982802120592744	false	0	ADRA1D	916	0.5163398692810458	靶点
3.842233009708738	0.0	0.2602653190145294	0.0	1	6	false	KCNMA1	17.0	0	1	0	0.9813010986203373	false	0	KCNMA1	0	0.0	靶点
3.6432038834951457	3.852065897181608E-5	0.2744836775483011	0.0	2	5	false	PTPN1	27.5	0	2	0	0.9826105007664793	false	0	PTPN1	316	0.5760869565217391	靶点
2.9490291262135924	0.0017062686092746606	0.3390946502057613	0.0	8	5	false	F7	51.5	0	8	2	0.9871774399591211	false	0	F7	17100	0.2774725274725275	靶点
3.6529126213592233	4.061467856854003E-5	0.27375415282392024	0.0	4	5	false	ADRB1	30.5	0	4	1	0.9825466274910577	false	0	ADRB1	478	0.6555555555555556	靶点
3.7111650485436893	0.0	0.2694571615434925	0.0	3	5	false	CTRB1	35.0	0	3	1	0.9821633878385284	false	0	CTRB1	0	0.0	靶点
3.7111650485436893	0.0	0.2694571615434925	0.0	3	5	false	MAOA	35.0	0	3	1	0.9821633878385284	false	0	MAOA	0	0.0	靶点
3.5898058252427183	4.066258769730916E-5	0.27856659905341447	0.0	4	5	false	LTA4H	37.0	0	4	1	0.9829618037812979	false	0	LTA4H	612	0.6545454545454545	靶点
2.5655339805825244	0.005971818087674904	0.3897824030274361	0.0	6	5	false	PLAU	109.33333333333333	0	6	2	0.9897004343382728	false	0	PLAU	41354	0.41191381495564006	靶点
2.9393203883495147	0.0012355746387315686	0.34021469859620146	0.0	6	5	false	AKR1B1	75.0	0	6	2	0.9872413132345426	false	0	AKR1B1	10956	0.3978494623655914	靶点
3.283980582524272	0.0017824351718202672	0.30450849963045085	0.0	6	5	false	SLC6A2	46.0	0	6	2	0.9849738119570772	false	0	SLC6A2	10096	0.391304347826087	靶点
3.5898058252427183	4.066258769730916E-5	0.27856659905341447	0.0	4	5	false	ADRA2A	37.0	0	4	1	0.9829618037812979	false	0	ADRA2A	612	0.6545454545454545	靶点
3.4490291262135924	0.0015955744465234551	0.28993666432090076	0.0	9	5	false	NCOA1	21.857142857142858	0	9	1	0.9838879662749106	false	0	NCOA1	12500	0.2673992673992674	靶点
3.5898058252427183	4.066258769730916E-5	0.27856659905341447	0.0	4	5	false	IGHG1	37.0	0	4	1	0.9829618037812979	false	0	IGHG1	612	0.6545454545454545	靶点
3.7111650485436893	0.0	0.2694571615434925	0.0	3	5	false	ADH1C	35.0	0	3	1	0.9821633878385284	false	0	ADH1C	0	0.0	靶点
3.6771844660194173	0.0	0.271947194719472	0.0	2	5	false	HSD3B1	41.0	0	2	1	0.9823869443025038	false	0	HSD3B1	0	0.0	靶点
3.6771844660194173	0.0	0.271947194719472	0.0	2	5	false	HSD3B2	41.0	0	2	1	0.9823869443025038	false	0	HSD3B2	0	0.0	靶点
3.6771844660194173	0.0	0.271947194719472	0.0	2	5	false	MTND6	41.0	0	2	1	0.9823869443025038	false	0	MTND6	0	0.0	靶点
3.6771844660194173	0.0	0.271947194719472	0.0	2	5	false	ATP5F1B	41.0	0	2	1	0.9823869443025038	false	0	ATP5F1B	0	0.0	靶点
3.6771844660194173	0.0	0.271947194719472	0.0	2	5	false	SIRT1	41.0	0	2	1	0.9823869443025038	false	0	SIRT1	0	0.0	靶点
3.6771844660194173	0.0	0.271947194719472	0.0	2	5	false	IL4	41.0	0	2	1	0.9823869443025038	false	0	IL4	0	0.0	靶点
3.6189320388349513	9.560508857522561E-5	0.2763246143527834	0.0	4	5	false	DPEP1	21.0	0	4	1	0.9827701839550332	false	0	DPEP1	840	0.425531914893617	靶点
2.8276699029126213	0.003436553561684533	0.3536480686695279	0.0	9	4	false	ACHE	58.333333333333336	0	9	3	0.9879758559018906	false	0	ACHE	33730	0.27967479674796747	靶点
2.8228155339805827	0.00517396878598455	0.35425623387790195	0.0	13	5	false	F2	42.4	0	13	3	0.9880077925396014	false	0	F2	48646	0.20294117647058824	靶点
3.599514563106796	3.858127462822629E-5	0.27781523937963587	0.0	3	5	false	PKIA	40.0	0	3	1	0.9828979305058764	false	0	PKIA	442	0.7090909090909091	靶点
3.2888349514563107	0.0016766364403941437	0.3040590405904059	0.0	11	5	false	CALM	24.88888888888889	0	11	2	0.9849418753193663	false	0	CALM	13944	0.21916411824668705	靶点
3.483009708737864	5.054915140544639E-4	0.28710801393728225	0.0	8	5	false	CCNA2	25.428571428571427	0	8	1	0.9836644098109352	false	0	CCNA2	4868	0.3392857142857143	靶点
3.4781553398058254	5.946648698651176E-4	0.2875087229588276	0.0	9	5	false	PIM1	24.25	0	9	1	0.9836963464486459	false	0	PIM1	5974	0.3229166666666667	靶点
2.900485436893204	0.002461597465226753	0.3447698744769874	0.0	10	5	false	PRSS1	50.714285714285715	0	10	3	0.9874968063362289	false	0	PRSS1	26470	0.26028421839940163	靶点
3.599514563106796	4.347145972264249E-5	0.27781523937963587	0.0	3	5	false	CHEK1	39.5	0	3	1	0.9828979305058764	false	0	CHEK1	450	0.7	靶点
2.8859223300970873	0.0021389840138024544	0.34650967199327165	0.0	8	5	false	MAOB	66.5	0	8	3	0.9875926162493612	false	0	MAOB	18716	0.33418367346938777	靶点
3.4975728155339807	2.3343104995360284E-4	0.285912560721721	0.0	6	5	false	CDK2	32.4	0	6	1	0.9835685998978029	false	0	CDK2	3106	0.4422535211267606	靶点
3.4975728155339807	2.3343104995360284E-4	0.285912560721721	0.0	6	5	false	GSK3B	32.4	0	6	1	0.9835685998978029	false	0	GSK3B	3106	0.4422535211267606	靶点
3.4975728155339807	2.3343104995360284E-4	0.285912560721721	0.0	6	5	false	MAPK14	32.4	0	6	1	0.9835685998978029	false	0	MAPK14	3106	0.4422535211267606	靶点
2.837378640776699	0.004071114169994524	0.35243798118049613	0.0	12	5	false	DPP4	45.22222222222222	0	12	3	0.9879119826264691	false	0	DPP4	42090	0.21892189218921893	靶点
3.487864077669903	4.0807609566327786E-4	0.28670842032011135	0.0	8	5	false	ESR2	26.857142857142858	0	8	1	0.9836324731732242	false	0	ESR2	5038	0.3641851106639839	靶点
3.4927184466019416	3.109706502432596E-4	0.2863099374565671	0.0	7	5	false	SLC6A3	35.25	0	7	2	0.9836005365355135	false	0	SLC6A3	3588	0.4691780821917808	靶点
2.662621359223301	0.014312057701698487	0.3755697356426618	0.0	18	4	false	RXRA	32.285714285714285	0	18	3	0.9890617015840573	false	0	RXRA	89186	0.13543599257884972	靶点
2.3325242718446604	0.021350442908592383	0.4287200832466181	0.0	18	4	false	PPARG	59.44444444444444	0	18	3	0.9912333929483905	false	0	PPARG	141174	0.1922514619883041	靶点
2.7063106796116503	0.04593978124474191	0.3695067264573991	0.0	30	4	false	AR	18.074074074074073	0	30	3	0.9887742718446603	false	0	AR	336860	0.08169413432571328	靶点
2.779126213592233	0.014660278146360691	0.35982532751091706	0.0	13	4	false	ESR1	30.0	0	13	1	0.9882952222789985	false	0	ESR1	75234	0.13875598086124402	靶点
2.6432038834951457	0.01795957187491801	0.3783287419651056	0.0	14	4	false	NOS2	35.666666666666664	0	14	2	0.9891894481349004	false	0	NOS2	111730	0.14627285513361463	靶点
3.575242718446602	0.00560418060774129	0.27970128988458925	0.0	16	5	false	NR3C2	8.5	0	16	3	0.9830576136944303	false	0	NR3C2	69832	0.1595744680851064	靶点
3.6723300970873787	0.0	0.2723066754791804	0.0	4	5	false	MAP2	43.0	0	4	1	0.9824188809402146	false	0	MAP2	0	0.0	靶点
3.0218446601941746	4.895047693116919E-4	0.3309236947791165	0.0	6	5	false	PON1	97.5	0	6	2	0.9866983903934594	false	0	PON1	5176	0.564327485380117	靶点
3.0218446601941746	4.895047693116919E-4	0.3309236947791165	0.0	6	5	false	TGFB1	97.5	0	6	2	0.9866983903934594	false	0	TGFB1	5176	0.564327485380117	靶点
2.575242718446602	0.0041370157619550095	0.38831291234684256	0.0	7	5	false	PRKCA	112.0	0	7	2	0.9896365610628514	false	0	PRKCA	39970	0.42366412213740456	靶点
2.5509708737864076	0.005256312773449466	0.39200761179828736	0.0	8	5	false	CASP8	89.5	0	8	2	0.9897962442514052	false	0	CASP8	44990	0.33270676691729323	靶点
2.395631067961165	0.01604333484312818	0.41742654508611954	0.0	12	4	false	CASP3	66.57142857142857	0	12	3	0.9908182166581502	false	0	CASP3	97634	0.22379327157484155	靶点
2.4393203883495147	0.010617754855181783	0.4099502487562189	0.0	12	5	false	JUN	77.16666666666667	0	12	4	0.9905307869187531	false	0	JUN	86332	0.2653890824622532	靶点
2.5509708737864076	0.005256312773449466	0.39200761179828736	0.0	8	5	false	CASP9	89.5	0	8	2	0.9897962442514052	false	0	CASP9	44990	0.33270676691729323	靶点
2.5266990291262137	0.006997280406548429	0.3957732949087416	0.0	10	4	false	BAX	81.0	0	10	3	0.9899559274399592	false	0	BAX	64472	0.29850746268656714	靶点
2.5024271844660193	0.008374782137886738	0.39961202715809896	0.0	11	4	false	BCL2	71.16666666666667	0	11	3	0.9901156106285129	false	0	BCL2	70884	0.25796568627450983	靶点
2.895631067961165	0.002229714327765998	0.34534786253143335	0.0	11	5	false	CYP1A1	60.8	0	11	4	0.9875287429739397	false	0	CYP1A1	34144	0.30984455958549223	靶点
3.516990291262136	5.910491105214976E-4	0.28433402346445824	0.0	10	5	false	CHRNA7	25.0	0	10	2	0.9834408533469595	false	0	CHRNA7	7108	0.3582089552238806	靶点
2.7888349514563107	0.012641561338927621	0.35857267188859876	0.0	19	4	false	GABRA1	32.166666666666664	0	19	4	0.9882313490035768	false	0	GABRA1	88866	0.15056360708534622	靶点
3.5218446601941746	4.235267573100812E-4	0.28394210889042043	0.0	8	5	false	OPRM1	23.4	0	8	1	0.9834089167092488	false	0	OPRM1	5760	0.3393939393939394	靶点
3.45873786407767	3.4322066327342065E-4	0.28912280701754384	0.0	8	5	false	SLC6A4	37.25	0	8	2	0.9838240929994889	false	0	SLC6A4	4030	0.44753086419753085	靶点
3.6723300970873787	0.0	0.2723066754791804	0.0	4	5	false	CHRNA2	43.0	0	4	1	0.9824188809402146	false	0	CHRNA2	0	0.0	靶点
2.8033980582524274	0.005982919252567253	0.3567099567099567	0.0	16	5	false	ADRB2	42.111111111111114	0	16	4	0.9881355390904445	false	0	ADRB2	47480	0.19764957264957264	靶点
3.2597087378640777	0.0014806097565652153	0.3067758749069248	0.0	14	5	false	ADRA1B	30.625	0	14	3	0.985133495145631	false	0	ADRA1B	15540	0.2576086956521739	靶点
3.313106796116505	0.002464363281993221	0.3018315018315018	0.0	15	5	false	CHRM2	21.666666666666668	0	15	3	0.9847821921308125	false	0	CHRM2	27256	0.20064724919093851	靶点
3.5898058252427183	5.624235004838645E-5	0.27856659905341447	0.0	7	5	false	GABRA3	39.0	0	7	2	0.9829618037812979	false	0	GABRA3	612	0.6666666666666666	靶点
3.4053398058252426	7.694094713031531E-4	0.293656450463293	0.0	12	5	false	ADRA1A	33.5	0	12	3	0.9841753960143077	false	0	ADRA1A	8280	0.3651685393258427	靶点
3.6723300970873787	0.0	0.2723066754791804	0.0	4	5	false	GABRA5	43.0	0	4	1	0.9824188809402146	false	0	GABRA5	0	0.0	靶点
3.4975728155339807	1.5486548081068856E-4	0.285912560721721	0.0	8	5	false	HTR2A	39.0	0	8	2	0.9835685998978029	false	0	HTR2A	2056	0.5205479452054794	靶点
3.4635922330097086	3.409009362339302E-4	0.2887175893482831	0.0	8	5	false	PDE3A	31.75	0	8	2	0.9837921563617783	false	0	PDE3A	3308	0.384375	靶点
3.5072815533980584	2.848135889222868E-4	0.28512110726643597	0.0	8	5	false	CHRM4	27.6	0	8	1	0.9835047266223812	false	0	CHRM4	3168	0.38	靶点
3.4344660194174756	1.091819901881356E-4	0.2911660777385159	0.0	6	5	false	GABRA2	53.5	0	6	2	0.983983776188043	false	0	GABRA2	1550	0.6104651162790697	靶点
3.216019417475728	0.0020961406167868783	0.3109433962264151	0.0	16	5	false	CHRM1	31.77777777777778	0	16	4	0.9854209248850281	false	0	CHRM1	21638	0.25022583559168926	靶点
3.453883495145631	6.13840068729325E-4	0.28952916373858045	0.0	12	5	false	CHRM3	25.857142857142858	0	12	2	0.9838560296371999	false	0	CHRM3	6182	0.31868131868131866	靶点
3.54126213592233	1.1813794474831518E-4	0.2823851953392735	0.0	6	5	false	DRD1	33.0	0	6	1	0.9832811701584058	false	0	DRD1	1312	0.49230769230769234	靶点
2.7111650485436893	0.010429977885113151	0.36884512085944493	0.0	23	4	false	PRKACA	36.86666666666667	0	23	5	0.9887423352069495	false	0	PRKACA	100636	0.16303030303030303	靶点
2.900485436893204	0.002906970067164076	0.3447698744769874	0.0	12	5	false	KCNH2	38.375	0	12	2	0.9874968063362289	false	0	KCNH2	25232	0.19671052631578947	靶点
2.9101941747572817	0.0013300319451542576	0.34361968306922436	0.0	9	5	false	PIK3CG	74.25	0	9	3	0.9874329330608073	false	0	PIK3CG	15380	0.3815104166666667	靶点
2.7305825242718447	0.009041570421327905	0.3662222222222222	0.0	20	4	false	HSP90AB1	35.642857142857146	0	20	4	0.9886145886561062	false	0	HSP90AB1	81072	0.15964450296247532	靶点
3.2936893203883497	0.004338665360209853	0.30361090641120114	0.0	18	4	false	PGR	19.1	0	18	5	0.9849099386816556	false	0	PGR	50864	0.17238095238095238	靶点
3.8179611650485437	0.0	0.2619198982835346	0.0	1	6	false	ECI1	24.0	0	1	0	0.9814607818088913	false	0	ECI1	0	0.0	靶点
3.8179611650485437	0.0	0.2619198982835346	0.0	1	6	false	DECR1	24.0	0	1	0	0.9814607818088913	false	0	DECR1	0	0.0	靶点
3.8179611650485437	0.0	0.2619198982835346	0.0	1	6	false	HADHB	24.0	0	1	0	0.9814607818088913	false	0	HADHB	0	0.0	靶点
3.8179611650485437	0.0	0.2619198982835346	0.0	1	6	false	AUH	24.0	0	1	0	0.9814607818088913	false	0	AUH	0	0.0	靶点
3.8179611650485437	0.0	0.2619198982835346	0.0	1	6	false	EHHADH	24.0	0	1	0	0.9814607818088913	false	0	EHHADH	0	0.0	靶点
3.8179611650485437	0.0	0.2619198982835346	0.0	1	6	false	ACLY	24.0	0	1	0	0.9814607818088913	false	0	ACLY	0	0.0	靶点
3.8179611650485437	0.0	0.2619198982835346	0.0	1	6	false	ACOX1	24.0	0	1	0	0.9814607818088913	false	0	ACOX1	0	0.0	靶点
3.8179611650485437	0.0	0.2619198982835346	0.0	1	6	false	NOX1	24.0	0	1	0	0.9814607818088913	false	0	NOX1	0	0.0	靶点
3.8179611650485437	0.0	0.2619198982835346	0.0	1	6	false	NOX3	24.0	0	1	0	0.9814607818088913	false	0	NOX3	0	0.0	靶点
3.8179611650485437	0.0	0.2619198982835346	0.0	1	6	false	SREBF1	24.0	0	1	0	0.9814607818088913	false	0	SREBF1	0	0.0	靶点
3.8179611650485437	0.0	0.2619198982835346	0.0	1	6	false	UGT1A1	24.0	0	1	0	0.9814607818088913	false	0	UGT1A1	0	0.0	靶点
3.8179611650485437	0.0	0.2619198982835346	0.0	1	6	false	CYP2B6	24.0	0	1	0	0.9814607818088913	false	0	CYP2B6	0	0.0	靶点
3.8179611650485437	0.0	0.2619198982835346	0.0	1	6	false	ACADM	24.0	0	1	0	0.9814607818088913	false	0	ACADM	0	0.0	靶点
3.8179611650485437	0.0	0.2619198982835346	0.0	1	6	false	ECE1	24.0	0	1	0	0.9814607818088913	false	0	ECE1	0	0.0	靶点
2.7111650485436893	0.013144752441293374	0.36884512085944493	0.0	12	5	false	NOS3	52.57142857142857	0	12	3	0.9887423352069495	false	0	NOS3	53032	0.22422360248447204	靶点
2.9684466019417477	0.007384992283474194	0.33687653311529026	0.0	3	5	false	G6PD	68.0	0	3	0	0.9870496934082781	false	0	G6PD	16980	0.3602150537634409	靶点
2.599514563106796	0.007881606285894927	0.38468720821662	0.0	4	5	false	ACACA	105.66666666666667	0	4	1	0.9894768778742974	false	0	ACACA	35142	0.4072632944228275	靶点
3.1140776699029127	0.0033078738183474894	0.3211223694466095	0.0	2	5	false	FASN	82.5	0	2	0	0.9860915942769545	false	0	FASN	7150	0.5158227848101266	靶点
2.599514563106796	0.007881606285894927	0.38468720821662	0.0	4	5	false	IL10	105.66666666666667	0	4	1	0.9894768778742974	false	0	IL10	35142	0.4072632944228275	靶点
2.483009708737864	0.01389239784633312	0.40273704789833825	0.0	5	5	false	CCND1	89.0	0	5	1	0.9902433571793562	false	0	CCND1	53030	0.3142857142857143	靶点
2.75	0.012137554762799133	0.36363636363636365	0.0	18	5	false	SCN5A	34.916666666666664	0	18	3	0.9884868421052632	false	0	SCN5A	66714	0.1570216049382716	靶点
2.9393203883495147	0.004370822456817922	0.34021469859620146	0.0	5	5	false	F10	54.75	0	5	1	0.9872413132345426	false	0	F10	14354	0.28897849462365593	靶点
2.7402912621359223	0.014122697381457583	0.3649247121346324	0.0	25	4	false	NCOA2	27.9375	0	25	6	0.9885507153806848	false	0	NCOA2	122994	0.12646713615023475	靶点
3.7645631067961167	2.1903024893315514E-4	0.2656350741457124	0.0	2	6	false	RXRG	22.0	0	2	0	0.9818120848237097	false	0	RXRG	284	0.525	靶点
1.9878640776699028	0.13005033864073134	0.503052503052503	0.0	44	4	false	PTGS2	24.75	0	44	5	0.9935008942258559	false	0	PTGS2	523710	0.06824712643678162	靶点
2.570388349514563	0.025263691571934945	0.3890462700661001	0.0	28	4	false	PTGS1	30.75	0	28	5	0.9896684977005621	false	0	PTGS1	158054	0.12192622950819672	靶点
2.9514563106796117	5.339752583773065E-4	0.3388157894736842	0.0	5	5	false	MOL001645	18.0	0	5	0	0.9871614716402657	false	0	MOL001645	5472	0.4473684210526316	冬虫夏草
3.4781553398058254	0.0015123708527841214	0.2875087229588276	0.0	4	5	false	冬虫夏草	23.5	0	4	0	0.9836963464486459	false	0	冬虫夏草	9662	0.28846153846153844	中药名称
2.79126213592233	0.10600063963318122	0.3582608695652174	0.0	39	5	false	MOL001439	3.8974358974358974	0	39	0	0.9882153806847216	false	0	MOL001439	362994	0.07830907830907831	冬虫夏草
2.966019417475728	1.4436390489851902E-4	0.337152209492635	0.0	3	5	false	MOL008601	21.333333333333332	0	3	0	0.9870656617271333	false	0	MOL008601	1878	0.5495495495495496	乌梅
3.8446601941747574	1.4454801044357249E-5	0.2601010101010101	0.0	2	5	false	MOL005043	9.0	0	2	0	0.9812851303014818	false	0	MOL005043	204	0.7272727272727273	乌梅
2.8810679611650487	0.007142378938069061	0.34709351305812974	0.0	8	4	false	乌梅	39.5	0	8	0	0.987624552887072	false	0	乌梅	69184	0.20052083333333334	中药名称
2.878640776699029	0.005125929879247744	0.3473861720067454	0.0	10	5	false	MOL001040	13.9	0	10	0	0.9876405212059275	false	0	MOL001040	48596	0.26875	乌梅
2.966019417475728	4.556966021266194E-4	0.337152209492635	0.0	3	5	false	MOL005773	18.666666666666668	0	3	0	0.9870656617271333	false	0	MOL005773	4548	0.4774774774774775	白芨
3.9757281553398056	3.850931142002204E-5	0.2515262515262515	0.0	2	6	false	MOL005770	6.5	0	2	0	0.9804228410832908	false	0	MOL005770	448	0.6111111111111112	白芨
2.825242718446602	0.008238432114304934	0.3539518900343642	0.0	22	5	false	MOL005768	11.181818181818182	0	22	0	0.9879918242207462	false	0	MOL005768	97860	0.21663442940038685	白芨
2.9466019417475726	0.0014324266080711784	0.3393739703459638	0.0	7	5	false	MOL005766	12.142857142857142	0	7	0	0.9871934082779766	false	0	MOL005766	15126	0.30115830115830117	白芨
2.9029126213592233	0.0036950437168032273	0.34448160535117056	0.0	16	5	false	MOL005761	11.75	0	16	0	0.9874808380173734	false	0	MOL005761	46410	0.2905405405405405	白芨
3.9757281553398056	3.850931142002204E-5	0.2515262515262515	0.0	2	6	false	MOL005759	6.5	0	2	0	0.9804228410832908	false	0	MOL005759	448	0.6111111111111112	白芨
2.9174757281553396	0.0019652130556470906	0.34276206322795344	0.0	10	5	false	MOL005756	14.3	0	10	0	0.9873850281042411	false	0	MOL005756	23572	0.3325	白芨
3.745145631067961	0.0026599842548197914	0.2670123136746598	0.0	8	6	false	白芨	10.5	0	8	0	0.9819398313745529	false	0	白芨	31054	0.35185185185185186	中药名称
2.825242718446602	0.008850063579032591	0.3539518900343642	0.0	22	5	false	MOL005755	11.5	0	22	0	0.9879918242207462	false	0	MOL005755	103646	0.22340425531914893	白芨
2.262135922330097	0.4053756487013713	0.44206008583690987	0.0	141	4	false	MOL006821	2.269503546099291	0	141	0	0.9916964741951968	false	0	MOL006821	2063624	0.030963501124372947	白果
3.266990291262136	0.014527673446247604	0.30609212481426445	0.0	4	5	false	MOL005236	4.5	0	4	0	0.9850855901890648	false	0	MOL005236	27024	0.25	白果
2.883495145631068	0.004084985470503115	0.3468013468013468	0.0	12	4	false	MOL000492	13.25	0	12	0	0.9876085845682168	false	0	MOL000492	35734	0.2916666666666667	白果
3.203883495145631	4.409688415988374E-4	0.31212121212121213	0.0	3	5	false	MOL004350	11.333333333333334	0	3	0	0.9855007664793052	false	0	MOL004350	4010	0.4305555555555556	白果
2.6990291262135924	0.03883842598976269	0.37050359712230213	0.0	38	4	false	MOL000354	8.526315789473685	0	38	0	0.9888221768012264	false	0	MOL000354	272430	0.13937621832358674	白果
2.8398058252427183	0.024109179967859017	0.35213675213675216	0.0	22	4	false	MOL002773	5.181818181818182	0	22	0	0.9878960143076138	false	0	MOL002773	87910	0.10199556541019955	白果
3.1893203883495147	1.6831188307339564E-4	0.3135464231354642	0.0	3	5	false	MOL001771	13.666666666666666	0	3	0	0.9855965763924374	false	0	MOL001771	2378	0.5066666666666667	白果
3.2281553398058254	3.076114340799179E-4	0.30977443609022554	0.0	2	5	false	MOL011075	13.5	0	2	0	0.9853410832907512	false	0	MOL011075	2974	0.5681818181818182	白果
3.174757281553398	0.001438744591385087	0.3149847094801223	0.0	5	5	false	MOL011074	10.6	0	5	0	0.9856923863055697	false	0	MOL011074	11098	0.34285714285714286	白果
2.283980582524272	0.057794245751732656	0.4378320935175345	0.0	15	4	false	白果	39.4	0	15	0	0.9915527593254982	false	0	白果	230104	0.12467532467532468	中药名称
2.8155339805825244	0.022245343330616344	0.35517241379310344	0.0	26	4	false	MOL011072	8.884615384615385	0	26	0	0.9880556974961676	false	0	MOL011072	130842	0.18772893772893773	白果
3.0825242718446604	0.002481906530059144	0.3244094488188976	0.0	5	5	false	MOL009593	10.4	0	5	0	0.9862991824220747	false	0	MOL009593	17476	0.28484848484848485	平贝母
4.519417475728155	1.0125893782757738E-4	0.22126745435016112	0.0	3	6	false	MOL004440	9.333333333333334	0	3	0	0.9768459376596832	false	0	MOL004440	494	0.49019607843137253	平贝母
3.6844660194174756	2.516137265050133E-4	0.27140974967061926	0.0	2	5	false	MOL010197	17.0	0	2	0	0.9823390393459377	false	0	MOL010197	2064	0.5517241379310345	平贝母
3.6844660194174756	2.516137265050133E-4	0.27140974967061926	0.0	2	5	false	MOL010193	17.0	0	2	0	0.9823390393459377	false	0	MOL010193	2064	0.5517241379310345	平贝母
4.669902912621359	2.181349635691179E-5	0.21413721413721412	0.0	2	6	false	MOL010176	8.0	0	2	0	0.975855901890649	false	0	MOL010176	66	0.5833333333333334	平贝母
3.75	0.0034638648461337604	0.26666666666666666	0.0	7	6	false	平贝母	5.142857142857143	0	7	0	0.9819078947368421	false	0	平贝母	33046	0.20714285714285716	中药名称
2.8155339805825244	0.017327533248552497	0.35517241379310344	0.0	16	5	false	MOL001004	13.4375	0	16	0	0.9880556974961676	false	0	MOL001004	126526	0.22613636363636364	平贝母
2.8883495145631066	6.943999109959722E-4	0.34621848739495803	0.0	5	5	false	MOL009434	23.8	0	5	0	0.9875766479305058	false	0	MOL009434	12548	0.4470588235294118	百部
2.883495145631068	0.0015209379972301322	0.3468013468013468	0.0	8	5	false	MOL009433	17.0	0	8	0	0.9876085845682168	false	0	MOL009433	21972	0.32653061224489793	百部
3.5242718446601944	4.442958208112226E-5	0.2837465564738292	0.0	2	5	false	MOL009431	27.5	0	2	0	0.9833929483903934	false	0	MOL009431	992	0.7361111111111112	百部
2.854368932038835	0.0032164145718993897	0.35034013605442177	0.0	7	5	false	MOL009430	20.0	0	7	0	0.9878002043944815	false	0	MOL009430	35690	0.3392857142857143	百部
3.5	4.4026300955927783E-4	0.2857142857142857	0.0	3	5	false	MOL009424	21.333333333333332	0	3	0	0.9835526315789473	false	0	MOL009424	4564	0.5083333333333333	百部
3.5	4.4026300955927783E-4	0.2857142857142857	0.0	3	5	false	MOL009423	21.333333333333332	0	3	0	0.9835526315789473	false	0	MOL009423	4564	0.5083333333333333	百部
3.5388349514563107	1.9018337963402362E-4	0.2825788751714678	0.0	4	5	false	MOL009422	13.5	0	4	0	0.9832971384772611	false	0	MOL009422	2132	0.4032258064516129	百部
3.5242718446601944	4.442958208112226E-5	0.2837465564738292	0.0	2	5	false	MOL009419	27.5	0	2	0	0.9833929483903934	false	0	MOL009419	992	0.7361111111111112	百部
2.9174757281553396	0.002395972290646622	0.34276206322795344	0.0	4	5	false	MOL009414	19.5	0	4	0	0.9873850281042411	false	0	MOL009414	9558	0.40217391304347827	百部
4.12621359223301	3.153123734387961E-4	0.24235294117647058	0.0	3	6	false	MOL009411	16.333333333333332	0	3	0	0.9794328053142566	false	0	MOL009411	2118	0.4380952380952381	百部
3.5242718446601944	4.442958208112226E-5	0.2837465564738292	0.0	2	5	false	MOL009409	27.5	0	2	0	0.9833929483903934	false	0	MOL009409	992	0.7361111111111112	百部
3.5485436893203883	3.8053594553409574E-5	0.2818057455540356	0.0	2	5	false	MOL009394	20.0	0	2	0	0.9832332652018396	false	0	MOL009394	800	0.6129032258064516	百部
3.5242718446601944	4.442958208112226E-5	0.2837465564738292	0.0	2	5	false	MOL009388	27.5	0	2	0	0.9833929483903934	false	0	MOL009388	992	0.7361111111111112	百部
2.8592233009708736	0.003362284858477033	0.34974533106960953	0.0	13	5	false	MOL009387	13.0	0	13	0	0.9877682677567705	false	0	MOL009387	35806	0.24489795918367346	百部
2.8932038834951457	0.0015114950091561707	0.34563758389261745	0.0	9	5	false	MOL009386	14.555555555555555	0	9	0	0.9875447112927951	false	0	MOL009386	20672	0.2946859903381642	百部
2.9029126213592233	6.489471237292294E-4	0.34448160535117056	0.0	4	5	false	MOL009382	25.75	0	4	0	0.9874808380173734	false	0	MOL009382	12826	0.5051020408163265	百部
2.907766990291262	4.029357337369284E-4	0.34390651085141904	0.0	3	5	false	MOL009381	30.333333333333332	0	3	0	0.9874489013796627	false	0	MOL009381	7998	0.5986394557823129	百部
2.907766990291262	4.029357337369284E-4	0.34390651085141904	0.0	3	5	false	MOL009380	30.333333333333332	0	3	0	0.9874489013796627	false	0	MOL009380	7998	0.5986394557823129	百部
2.8932038834951457	0.0034694915845942262	0.34563758389261745	0.0	6	5	false	MOL009379	19.0	0	6	0	0.9875447112927951	false	0	MOL009379	17686	0.3673469387755102	百部
2.8398058252427183	0.010265723745836324	0.35213675213675216	0.0	17	5	false	MOL009377	10.823529411764707	0	17	0	0.9878960143076138	false	0	MOL009377	60898	0.20048019207683074	百部
2.7135922330097086	0.03579714024523879	0.3685152057245081	0.0	39	5	false	MOL009374	9.076923076923077	0	39	0	0.988726366888094	false	0	MOL009374	256030	0.15239477503628446	百部
3.4805825242718447	5.921457370800046E-4	0.28730822873082285	0.0	5	5	false	MOL009363	16.2	0	5	0	0.9836803781297905	false	0	MOL009363	6058	0.3619047619047619	百部
2.8446601941747574	0.010614532639272466	0.3515358361774744	0.0	17	5	false	MOL005384	11.294117647058824	0	17	0	0.9878640776699029	false	0	MOL005384	61706	0.21446078431372548	百部
3.1820388349514563	0.027505564628119972	0.3142639206712433	0.0	28	5	false	百部	11.142857142857142	0	28	0	0.9856444813490035	false	0	百部	215660	0.09056122448979592	中药名称
2.820388349514563	0.0708850465153175	0.35456110154905335	0.0	24	5	false	MOL001558	4.833333333333333	0	24	0	0.9880237608584569	false	0	MOL001558	148378	0.08333333333333333	百部
3.9490291262135924	0.0	0.25322679778733864	0.0	1	6	false	蛤蚧	5.0	0	1	0	0.9805984925907001	false	0	蛤蚧	0	0.0	中药名称
2.9514563106796117	0.006056620311750623	0.3388157894736842	0.0	5	5	false	MOL005320	15.0	0	5	0	0.9871614716402657	false	0	MOL005320	13082	0.3684210526315789	蛤蚧
3.5194174757281553	9.266131277172699E-4	0.28413793103448276	0.0	11	5	false	MOL000953	8.857142857142858	0	11	4	0.9834248850281043	false	0	MOL000953	10288	0.3021978021978022	CF
2.1310679611650487	0.40668907103529983	0.46924829157175396	0.0	307	4	false	MOL000098	3.585526315789474	0	307	149	0.9925587634133878	false	0	MOL000098	2219704	0.0453601108033241	CF
2.558252427184466	0.07991199788060412	0.3908918406072106	0.0	127	4	false	MOL000422	6.296875	0	127	61	0.989748339294839	false	0	MOL000422	656828	0.09292763157894737	CF
2.7135922330097086	0.04341170569905803	0.3685152057245081	0.0	97	4	false	MOL000449	8.514285714285714	0	97	31	0.988726366888094	false	0	MOL000449	258480	0.13915343915343914	CF
2.679611650485437	0.05616730007989242	0.37318840579710144	0.0	81	4	false	MOL000392	8.609756097560975	0	81	38	0.9889499233520694	false	0	MOL000392	337218	0.13835920177383593	CF
3.436893203883495	0.0015328962715303333	0.29096045197740117	0.0	9	5	false	MOL000359	13.333333333333334	0	9	3	0.9839678078691875	false	0	MOL000359	13146	0.2624113475177305	CF
2.8179611650485437	0.005523245673511125	0.35486649440137813	0.0	7	4	false	CF	49.714285714285715	0	7	0	0.9880397291773123	false	0	CF	70060	0.23647711511789182	中药名称
2.674757281553398	0.05439574631715819	0.3738656987295826	0.0	157	4	false	MOL000358	7.837209302325581	0	157	38	0.9889818599897802	false	0	MOL000358	390820	0.12661498708010335	CF
