# Supplementary material for: The mechanism of Gejie Zhilao Pill in treating tuberculosis based on network pharmacology and molecular docking verification
Source: Front Cell Infect Microbiol. 2024 Jul 2;14:1405627. doi: 10.3389/fcimb.2024.1405627 (PMC11250621; doi:10.3389/fcimb.2024.1405627)
Supplement: Supplementary file 2 [file DataSheet_2.xlsx]

## Sheet: component-target
key	target
MOL000358	repetition
MOL000359	repetition
MOL000392	repetition
MOL000449	repetition
MOL000422	repetition
MOL000098	repetition
MOL000953	repetition
MOL005320	gecko
MOL001558	Stemona tuberosa
MOL000358	Stemona tuberosa
MOL000359	Stemona tuberosa
MOL000392	Stemona tuberosa
MOL000449	Stemona tuberosa
MOL005384	Stemona tuberosa
MOL009363	Stemona tuberosa
MOL009374	Stemona tuberosa
MOL009377	Stemona tuberosa
MOL009379	Stemona tuberosa
MOL009380	Stemona tuberosa
MOL009381	Stemona tuberosa
MOL009382	Stemona tuberosa
MOL009386	Stemona tuberosa
MOL009387	Stemona tuberosa
MOL009388	Stemona tuberosa
MOL009394	Stemona tuberosa
MOL009409	Stemona tuberosa
MOL009411	Stemona tuberosa
MOL009414	Stemona tuberosa
MOL009419	Stemona tuberosa
MOL009422	Stemona tuberosa
MOL009423	Stemona tuberosa
MOL009424	Stemona tuberosa
MOL009430	Stemona tuberosa
MOL009431	Stemona tuberosa
MOL009433	Stemona tuberosa
MOL009434	Stemona tuberosa
MOL001004	fritillaria ussuriensis
MOL010176	fritillaria ussuriensis
MOL010193	fritillaria ussuriensis
MOL010197	fritillaria ussuriensis
MOL000359	fritillaria ussuriensis
MOL004440	fritillaria ussuriensis
MOL009593	fritillaria ussuriensis
MOL011072	Ginkgo biloba
MOL011074	Ginkgo biloba
MOL011075	Ginkgo biloba
MOL001771	Ginkgo biloba
MOL002773	Ginkgo biloba
MOL000449	Ginkgo biloba
MOL000354	Ginkgo biloba
MOL000358	Ginkgo biloba
MOL000392	Ginkgo biloba
MOL000422	Ginkgo biloba
MOL004350	Ginkgo biloba
MOL000492	Ginkgo biloba
MOL005236	Ginkgo biloba
MOL006821	Ginkgo biloba
MOL000098	Ginkgo biloba
MOL005755	bletilla striata
MOL005756	bletilla striata
MOL005759	bletilla striata
MOL005761	bletilla striata
MOL005766	bletilla striata
MOL005768	bletilla striata
MOL005770	bletilla striata
MOL005773	bletilla striata
MOL001040	Prunus mume
MOL000358	Prunus mume
MOL000422	Prunus mume
MOL000449	Prunus mume
MOL005043	Prunus mume
MOL008601	Prunus mume
MOL000953	Prunus mume
MOL000098	Prunus mume
MOL001439	cordyceps sinensis
MOL001645	cordyceps sinensis
MOL000358	cordyceps sinensis
MOL000953	cordyceps sinensis
MOL005320	PTGS1
MOL005320	PTGS2
MOL005320	RXRG
MOL005320	NCOA2
MOL001558	F10
MOL001558	PTGS2
MOL001558	SCN5A
MOL001558	CCND1
MOL001558	IL10
MOL001558	FASN
MOL001558	ACACA
MOL001558	G6PD
MOL001558	NOS3
MOL001558	ECE1
MOL001558	ACADM
MOL001558	CYP2B6
MOL001558	UGT1A1
MOL001558	SREBF1
MOL001558	NOX3
MOL001558	NOX1
MOL001558	ACOX1
MOL001558	ACLY
MOL001558	EHHADH
MOL001558	AUH
MOL001558	HADHB
MOL001558	DECR1
MOL001558	ECI1
MOL000358	PGR
MOL000358	NCOA2
MOL000358	PTGS1
MOL000358	PTGS2
MOL000358	HSP90AB1
MOL000358	PIK3CG
MOL000358	KCNH2
MOL000358	PRKACA
MOL000358	DRD1
MOL000358	CHRM3
MOL000358	CHRM1
MOL000358	SCN5A
MOL000358	GABRA2
MOL000358	CHRM4
MOL000358	PDE3A
MOL000358	HTR2A
MOL000358	GABRA5
MOL000358	ADRA1A
MOL000358	GABRA3
MOL000358	CHRM2
MOL000358	ADRA1B
MOL000358	ADRB2
MOL000358	CHRNA2
MOL000358	SLC6A4
MOL000358	OPRM1
MOL000358	GABRA1
MOL000358	CHRNA7
MOL000358	CYP1A1
MOL000358	BCL2
MOL000358	BAX
MOL000358	CASP9
MOL000358	JUN
MOL000358	CASP3
MOL000358	CASP8
MOL000358	PRKCA
MOL000358	TGFB1
MOL000358	PON1
MOL000358	MAP2
MOL000359	PGR
MOL000359	NCOA2
MOL000359	NR3C2
MOL000392	NOS2
MOL000392	PTGS1
MOL000392	CHRM1
MOL000392	ESR1
MOL000392	AR
MOL000392	PPARG
MOL000392	PTGS2
MOL000392	RXRA
MOL000392	PDE3A
MOL000392	ADRA1A
MOL000392	SLC6A3
MOL000392	ADRB2
MOL000392	SLC6A4
MOL000392	ESR2
MOL000392	DPP4
MOL000392	MAPK14
MOL000392	GSK3B
MOL000392	HSP90AB1
MOL000392	CDK2
MOL000392	MAOB
MOL000392	CHEK1
MOL000392	PRKACA
MOL000392	PRSS1
MOL000392	PIM1
MOL000392	CCNA2
MOL000392	CALM
MOL000392	PKIA
MOL000392	F2
MOL000392	NOS3
MOL000392	ACHE
MOL000392	DPEP1
MOL000392	JUN
MOL000392	PPARG
MOL000392	IL4
MOL000392	SIRT1
MOL000392	ATP5F1B
MOL000392	MTND6
MOL000392	HSD3B2
MOL000392	HSD3B1
MOL000449	PGR
MOL000449	NR3C2
MOL000449	NCOA2
MOL000449	ADH1C
MOL000449	IGHG1
MOL000449	RXRA
MOL000449	NCOA1
MOL000449	PTGS1
MOL000449	PTGS2
MOL000449	ADRA2A
MOL000449	SLC6A2
MOL000449	SLC6A3
MOL000449	ADRB2
MOL000449	AKR1B1
MOL000449	PLAU
MOL000449	LTA4H
MOL000449	MAOB
MOL000449	MAOA
MOL000449	PRKACA
MOL000449	CTRB1
MOL000449	CHRM3
MOL000449	CHRM1
MOL000449	ADRB1
MOL000449	SCN5A
MOL000449	HTR2A
MOL000449	ADRA1A
MOL000449	GABRA3
MOL000449	CHRM2
MOL000449	ADRA1B
MOL000449	GABRA1
MOL000449	CHRNA7
MOL005384	KCNH2
MOL005384	SCN5A
MOL005384	F10
MOL005384	PTGS2
MOL005384	F7
MOL005384	PTPN1
MOL005384	ADRB2
MOL005384	HSP90AB1
MOL005384	NCOA1
MOL005384	KCNMA1
MOL005384	CALM
MOL005384	PTGS1
MOL005384	RXRA
MOL005384	PDE3A
MOL005384	ADRA1D
MOL005384	PRKACA
MOL009363	AR
MOL009363	CHRM2
MOL009363	NR3C2
MOL009363	OPRM1
MOL009374	NOS2
MOL009374	PTGS1
MOL009374	DRD1
MOL009374	CHRM3
MOL009374	F2
MOL009374	CHRM1
MOL009374	ESR1
MOL009374	AR
MOL009374	SCN5A
MOL009374	CHRM5
MOL009374	PTGS2
MOL009374	ADRA2A
MOL009374	ADRA2C
MOL009374	CHRM4
MOL009374	RXRA
MOL009374	ACHE
MOL009374	HTR2A
MOL009374	ADRA1A
MOL009374	ADRA1B
MOL009374	SLC6A3
MOL009374	ADRB2
MOL009374	ADRA1D
MOL009374	SLC6A4
MOL009374	OPRM1
MOL009374	ESR2
MOL009374	DPP4
MOL009374	MAPK14
MOL009374	GSK3B
MOL009374	HSP90AB1
MOL009374	CDK2
MOL009374	LTA4H
MOL009374	PRKACA
MOL009374	IGHG1
MOL009374	PIM1
MOL009374	CCNA2
MOL009374	NCOA2
MOL009374	NCOA1
MOL009374	PKIA
MOL009377	NOS2
MOL009377	DRD1
MOL009377	CHRM3
MOL009377	F2
MOL009377	CHRM1
MOL009377	AR
MOL009377	CHRM5
MOL009377	PTGS2
MOL009377	CHRM4
MOL009377	ADRA1A
MOL009377	CHRM2
MOL009377	ADRA1B
MOL009377	ADRB2
MOL009377	DRD2
MOL009377	OPRM1
MOL009377	CHRNA7
MOL009379	AR
MOL009379	PTGS2
MOL009379	CHRM2
MOL009379	GABRA1
MOL009379	GABRA6
MOL009380	AR
MOL009380	PTGS2
MOL009381	AR
MOL009381	PTGS2
MOL009382	NOS2
MOL009382	AR
MOL009382	PTGS2
MOL009386	KCNH2
MOL009386	ESR1
MOL009386	PTGS2
MOL009386	ADRB2
MOL009386	HSP90AB1
MOL009386	PIM1
MOL009386	CCNA2
MOL009386	CALM
MOL009387	CHRM3
MOL009387	F2
MOL009387	CHRM1
MOL009387	AR
MOL009387	SCN5A
MOL009387	CHRM5
MOL009387	PTGS2
MOL009387	CHRM4
MOL009387	CHRM2
MOL009387	ADRA1B
MOL009387	OPRM1
MOL009387	DPP4
MOL009388	AR
MOL009394	GABRA1
MOL009409	AR
MOL009411	NR3C2
MOL009411	NR3C1
MOL009414	PTGS2
MOL009414	GABRA1
MOL009414	GABRA6
MOL009419	AR
MOL009422	CHRM2
MOL009422	GABRA1
MOL009422	CHRNA7
MOL009423	AR
MOL009423	NR3C1
MOL009424	AR
MOL009424	NR3C1
MOL009430	AR
MOL009430	PTGS2
MOL009430	NR3C2
MOL009430	NR3C1
MOL009430	GABRA1
MOL009430	NCOA2
MOL009431	AR
MOL009433	NOS2
MOL009433	CHRM3
MOL009433	CHRM1
MOL009433	AR
MOL009433	PTGS2
MOL009433	CHRM2
MOL009433	ADRA1B
MOL009434	AR
MOL009434	PTGS2
MOL009434	GABRA1
MOL009434	NCOA2
MOL001004	NOS2
MOL001004	PTGS1
MOL001004	AR
MOL001004	PPARG
MOL001004	PTGS2
MOL001004	CA2
MOL001004	HSP90AB1
MOL001004	PRKACA
MOL001004	NCOA2
MOL001004	RXRA
MOL001004	ACHE
MOL001004	PGR
MOL001004	NR3C2
MOL001004	NR3C1
MOL001004	NCOA1
MOL010176	NR3C1
MOL010193	AR
MOL010197	AR
MOL000359	PGR
MOL000359	NCOA2
MOL000359	NR3C2
MOL004440	NR3C2
MOL004440	NR3C1
MOL009593	AR
MOL009593	BCL2
MOL009593	BAX
MOL009593	CASP3
MOL011072	PTGS1
MOL011072	CHRM3
MOL011072	KCNH2
MOL011072	CHRM1
MOL011072	ADRB1
MOL011072	SCN5A
MOL011072	F10
MOL011072	CHRM5
MOL011072	PTGS2
MOL011072	CHRM4
MOL011072	RXRA
MOL011072	OPRD1
MOL011072	PDE3A
MOL011072	ADRA1A
MOL011072	ADRA2B
MOL011072	ADRA1B
MOL011072	SLC6A3
MOL011072	ADRB2
MOL011072	ADRA1D
MOL011072	SLC6A4
MOL011072	GABRA1
MOL011072	HSP90AB1
MOL011072	CHRNA7
MOL011072	PRKACA
MOL011072	CALM
MOL011074	PGR
MOL011074	NR3C2
MOL011074	NR3C1
MOL011074	NCOA1
MOL011075	NR3C2
MOL001771	PGR
MOL001771	NCOA2
MOL002773	AKT1
MOL002773	VEGFA
MOL002773	BCL2
MOL002773	CASP9
MOL002773	MMP2
MOL002773	JUN
MOL002773	CASP3
MOL002773	PTGS2
MOL002773	CASP8
MOL002773	MMP1
MOL002773	HMOX1
MOL002773	CYP3A4
MOL002773	CYP1A2
MOL002773	ALB
MOL002773	CAV1
MOL002773	CTNNB1
MOL002773	MYC
MOL002773	CASP7
MOL002773	F3
MOL002773	GJA1
MOL002773	MMP10
MOL000449	PGR
MOL000449	NR3C2
MOL000449	NCOA2
MOL000449	ADH1C
MOL000449	IGHG1
MOL000449	RXRA
MOL000449	NCOA1
MOL000449	PTGS1
MOL000449	PTGS2
MOL000449	ADRA2A
MOL000449	SLC6A2
MOL000449	SLC6A3
MOL000449	ADRB2
MOL000449	AKR1B1
MOL000449	PLAU
MOL000449	LTA4H
MOL000449	MAOB
MOL000449	MAOA
MOL000449	PRKACA
MOL000449	CTRB1
MOL000449	CHRM3
MOL000449	CHRM1
MOL000449	ADRB1
MOL000449	SCN5A
MOL000449	HTR2A
MOL000449	ADRA1A
MOL000449	GABRA3
MOL000449	CHRM2
MOL000449	ADRA1B
MOL000449	GABRA1
MOL000449	CHRNA7
MOL000354	NOS2
MOL000354	PTGS1
MOL000354	ESR1
MOL000354	AR
MOL000354	PPARG
MOL000354	PTGS2
MOL000354	PTPN1
MOL000354	ESR2
MOL000354	DPP4
MOL000354	MAPK14
MOL000354	GSK3B
MOL000354	HSP90AB1
MOL000354	CDK2
MOL000354	PIK3CG
MOL000354	PRKACA
MOL000354	PRSS1
MOL000354	PIM1
MOL000354	CCNA2
MOL000354	NCOA2
MOL000354	CALM
MOL000354	PYGM
MOL000354	PPARD
MOL000354	CHEK1
MOL000354	AKR1B1
MOL000354	NCOA1
MOL000354	F7
MOL000354	F2
MOL000354	NOS3
MOL000354	ACHE
MOL000354	GABRA1
MOL000354	MAOB
MOL000354	GRIA2
MOL000354	CYP1A1
MOL000354	RELA
MOL000354	XDH
MOL000354	NCF1
MOL000354	OLR1
MOL000358	PGR
MOL000358	NCOA2
MOL000358	PTGS1
MOL000358	PTGS2
MOL000358	HSP90AB1
MOL000358	PIK3CG
MOL000358	KCNH2
MOL000358	PRKACA
MOL000358	DRD1
MOL000358	CHRM3
MOL000358	CHRM1
MOL000358	SCN5A
MOL000358	GABRA2
MOL000358	CHRM4
MOL000358	PDE3A
MOL000358	HTR2A
MOL000358	GABRA5
MOL000358	ADRA1A
MOL000358	GABRA3
MOL000358	CHRM2
MOL000358	ADRA1B
MOL000358	ADRB2
MOL000358	CHRNA2
MOL000358	SLC6A4
MOL000358	OPRM1
MOL000358	GABRA1
MOL000358	CHRNA7
MOL000358	CYP1A1
MOL000358	BCL2
MOL000358	BAX
MOL000358	CASP9
MOL000358	JUN
MOL000358	CASP3
MOL000358	CASP8
MOL000358	PRKCA
MOL000358	TGFB1
MOL000358	PON1
MOL000358	MAP2
MOL000392	NOS2
MOL000392	PTGS1
MOL000392	CHRM1
MOL000392	ESR1
MOL000392	AR
MOL000392	PPARG
MOL000392	PTGS2
MOL000392	RXRA
MOL000392	PDE3A
MOL000392	ADRA1A
MOL000392	SLC6A3
MOL000392	ADRB2
MOL000392	SLC6A4
MOL000392	ESR2
MOL000392	DPP4
MOL000392	MAPK14
MOL000392	GSK3B
MOL000392	HSP90AB1
MOL000392	CDK2
MOL000392	MAOB
MOL000392	CHEK1
MOL000392	PRKACA
MOL000392	PRSS1
MOL000392	PIM1
MOL000392	CCNA2
MOL000392	CALM
MOL000392	PKIA
MOL000392	F2
MOL000392	NOS3
MOL000392	ACHE
MOL000392	DPEP1
MOL000392	JUN
MOL000392	PPARG
MOL000392	IL4
MOL000392	SIRT1
MOL000392	ATP5F1B
MOL000392	MTND6
MOL000392	HSD3B2
MOL000392	HSD3B1
MOL000422	NOS2
MOL000422	PTGS1
MOL000422	AR
MOL000422	PPARG
MOL000422	PTGS2
MOL000422	HSP90AB1
MOL000422	PIK3CG
MOL000422	PRKACA
MOL000422	NCOA2
MOL000422	DPP4
MOL000422	PRSS1
MOL000422	PGR
MOL000422	F2
MOL000422	CHRM1
MOL000422	NOS3
MOL000422	GABRA2
MOL000422	ACHE
MOL000422	SLC6A2
MOL000422	CHRM2
MOL000422	ADRA1B
MOL000422	GABRA1
MOL000422	TOP2A
MOL000422	F7
MOL000422	CALM
MOL000422	RELA
MOL000422	IKBKB
MOL000422	AKT1
MOL000422	BCL2
MOL000422	BAX
MOL000422	TNF
MOL000422	JUN
MOL000422	AHSA1
MOL000422	CASP3
MOL000422	MAPK8
MOL000422	XDH
MOL000422	MMP1
MOL000422	STAT1
MOL000422	CDK1
MOL000422	PPARG
MOL000422	HMOX1
MOL000422	CYP3A4
MOL000422	CYP1A2
MOL000422	CYP1A1
MOL000422	ICAM1
MOL000422	SELE
MOL000422	VCAM1
MOL000422	NR1I2
MOL000422	CYP1B1
MOL000422	ALOX5
MOL000422	HAS2
MOL000422	GSTP1
MOL000422	AHR
MOL000422	PSMD3
MOL000422	SLC2A4
MOL000422	NR1I3
MOL000422	INSR
MOL000422	DIO1
MOL000422	PPP3CA
MOL000422	GSTM1
MOL000422	GSTM2
MOL000422	AKR1C3
MOL000422	SLPI
MOL004350	NR3C2
MOL004350	NCOA1
MOL000492	PTGS1
MOL000492	ESR1
MOL000492	PTGS2
MOL000492	HSP90AB1
MOL000492	DPEP1
MOL000492	PRKACA
MOL000492	NCOA2
MOL000492	CALM
MOL000492	RXRA
MOL000492	CAT
MOL000492	HAS2
MOL005236	AMY2A
MOL005236	NOXA1
MOL005236	GABPB1
MOL006821	FYN
MOL006821	RELA
MOL006821	IKBKB
MOL006821	IRF3
MOL006821	TBK1
MOL006821	AGT
MOL006821	EGFR
MOL006821	STAT3
MOL006821	AKT1
MOL006821	VEGFA
MOL006821	FGFR1
MOL006821	CCND1
MOL006821	BCL2
MOL006821	BCL2L1
MOL006821	FOS
MOL006821	CDKN1A
MOL006821	EIF6
MOL006821	BAX
MOL006821	CASP9
MOL006821	FLT1
MOL006821	KDR
MOL006821	EGR1
MOL006821	RPSA
MOL006821	PDGFB
MOL006821	PLAU
MOL006821	MMP2
MOL006821	MMP9
MOL006821	MAPK3
MOL006821	MAPK1
MOL006821	IL10
MOL006821	EGF
MOL006821	FGF10
MOL006821	RB1
MOL006821	CDK4
MOL006821	PDGFRB
MOL006821	TNF
MOL006821	JUN
MOL006821	IL6
MOL006821	NOS2
MOL006821	CDK6
MOL006821	CDKN2A
MOL006821	EEF1E1
MOL006821	AHSA1
MOL006821	CASP3
MOL006821	TP53
MOL006821	ELANE
MOL006821	MMP14
MOL006821	ELK1
MOL006821	MAP2K1
MOL006821	IVL
MOL006821	MAPK8
MOL006821	PLCG1
MOL006821	PTGS2
MOL006821	NFKBIA
MOL006821	RPS6KB1
MOL006821	POR
MOL006821	ODC1
MOL006821	XDH
MOL006821	CASP8
MOL006821	FASN
MOL006821	TOP1
MOL006821	LDLR
MOL006821	MDM2
MOL006821	RASGRF2
MOL006821	RAF1
MOL006821	BAK1
MOL006821	BCL2L10
MOL006821	BBC3
MOL006821	MAP3K1
MOL006821	BCL2L2
MOL006821	BAD
MOL006821	COMT
MOL006821	SOD1
MOL006821	CAT
MOL006821	SAA1
MOL006821	PRKCA
MOL006821	PRKCE
MOL006821	APP
MOL006821	TEP1
MOL006821	HTT
MOL006821	TIMP1
MOL006821	TIMP2
MOL006821	TDP1
MOL006821	GDPD5
MOL006821	MMP1
MOL006821	MMP3
MOL006821	MMP13
MOL006821	CDKN1C
MOL006821	HIF1A
MOL006821	IGF1R
MOL006821	STAT1
MOL006821	FOSL1
MOL006821	FOSL2
MOL006821	FOSB
MOL006821	JUNB
MOL006821	JUND
MOL006821	RUNX1T1
MOL006821	HERC5
MOL006821	CDK1
MOL006821	PCNA
MOL006821	ARHGAP35
MOL006821	MMP7
MOL006821	EPHA2
MOL006821	EDNRA
MOL006821	EDN1
MOL006821	VIM
MOL006821	HSPA5
MOL006821	ERBB2
MOL006821	RPS6KA1
MOL006821	FOXO1
MOL006821	CD4
MOL006821	DHFR
MOL006821	PIM2
MOL006821	FGF2
MOL006821	HOXD1
MOL006821	FAS
MOL006821	MADD
MOL006821	CYP3A7
MOL006821	OXSM
MOL006821	ESR1
MOL006821	FCER1A
MOL006821	PPARG
MOL006821	CEBPA
MOL006821	TLR4
MOL006821	ACACA
MOL006821	SP1
MOL006821	ME1
MOL006821	G6PD
MOL006821	SREBF2
MOL006821	SRD5A2
MOL006821	CAV1
MOL006821	CREB1
MOL006821	DNMT3A
MOL006821	DNMT3B
MOL006821	IL6ST
MOL006821	CDH1
MOL006821	CYP7A1
MOL006821	MAPK7
MOL006821	MUC5AC
MOL006821	CAMKK2
MOL000098	PTGS1
MOL000098	AR
MOL000098	PPARG
MOL000098	PTGS2
MOL000098	HSP90AB1
MOL000098	PIK3CG
MOL000098	NCOA2
MOL000098	DPP4
MOL000098	AKR1B1
MOL000098	PRSS1
MOL000098	TOP2A
MOL000098	F2
MOL000098	KCNH2
MOL000098	SCN5A
MOL000098	F10
MOL000098	ADRB2
MOL000098	MMP3
MOL000098	PRKACA
MOL000098	F7
MOL000098	NOS3
MOL000098	RXRA
MOL000098	ACHE
MOL000098	GABRA1
MOL000098	MAOB
MOL000098	RELA
MOL000098	EGFR
MOL000098	AKT1
MOL000098	VEGFA
MOL000098	CCND1
MOL000098	BCL2
MOL000098	BCL2L1
MOL000098	FOS
MOL000098	CDKN1A
MOL000098	EIF6
MOL000098	BAX
MOL000098	CASP9
MOL000098	PLAU
MOL000098	MMP2
MOL000098	MMP9
MOL000098	MAPK1
MOL000098	IL10
MOL000098	EGF
MOL000098	RB1
MOL000098	TNF
MOL000098	JUN
MOL000098	IL6
MOL000098	CDKN2A
MOL000098	AHSA1
MOL000098	CASP3
MOL000098	TP53
MOL000098	ELK1
MOL000098	NFKBIA
MOL000098	POR
MOL000098	ODC1
MOL000098	XDH
MOL000098	CASP8
MOL000098	TOP1
MOL000098	RAF1
MOL000098	SOD1
MOL000098	PRKCA
MOL000098	MMP1
MOL000098	HIF1A
MOL000098	STAT1
MOL000098	RUNX1T1
MOL000098	HERC5
MOL000098	CDK1
MOL000098	HSPA5
MOL000098	ERBB2
MOL000098	PPARG
MOL000098	ACACA
MOL000098	HMOX1
MOL000098	CYP3A4
MOL000098	CYP1A2
MOL000098	CAV1
MOL000098	MYC
MOL000098	F3
MOL000098	GJA1
MOL000098	CYP1A1
MOL000098	ICAM1
MOL000098	IL1B
MOL000098	CCL2
MOL000098	SELE
MOL000098	VCAM1
MOL000098	PTGER3
MOL000098	CXCL8
MOL000098	PRKCB
MOL000098	BIRC5
MOL000098	DUOX2
MOL000098	NOS3
MOL000098	HSPB1
MOL000098	TGFB1
MOL000098	SULT1E1
MOL000098	MGAM
MOL000098	IL2
MOL000098	NR1I2
MOL000098	CYP1B1
MOL000098	CCNB1
MOL000098	PLAT
MOL000098	THBD
MOL000098	SERPINE1
MOL000098	COL1A1
MOL000098	IFNG
MOL000098	ALOX5
MOL000098	PTEN
MOL000098	IL1A
MOL000098	MPO
MOL000098	TOP2A
MOL000098	NCF1
MOL000098	ABCG2
MOL000098	HAS2
MOL000098	GSTP1
MOL000098	NFE2L2
MOL000098	NQO1
MOL000098	PARP1
MOL000098	AHR
MOL000098	PSMD3
MOL000098	SLC2A4
MOL000098	COL3A1
MOL000098	CXCL11
MOL000098	CXCL2
MOL000098	DCAF5
MOL000098	NR1I3
MOL000098	CHEK2
MOL000098	INSR
MOL000098	CLDN4
MOL000098	PPARA
MOL000098	PPARD
MOL000098	HSF1
MOL000098	CRP
MOL000098	CXCL10
MOL000098	CHUK
MOL000098	SPP1
MOL000098	RUNX2
MOL000098	RASSF1
MOL000098	E2F1
MOL000098	E2F2
MOL000098	ACP3
MOL000098	CTSD
MOL000098	IGFBP3
MOL000098	IGF2
MOL000098	CD40LG
MOL000098	IRF1
MOL000098	ERBB3
MOL000098	PON1
MOL000098	DIO1
MOL000098	PCOLCE
MOL000098	NPEPPS
MOL000098	HK2
MOL000098	NKX3-1
MOL000098	RASA1
MOL000098	GSTM1
MOL000098	GSTM2
MOL005755	NOS2
MOL005755	PTGS1
MOL005755	F2
MOL005755	KCNH2
MOL005755	ESR1
MOL005755	AR
MOL005755	SCN5A
MOL005755	PPARG
MOL005755	PTGS2
MOL005755	RXRA
MOL005755	EGFR
MOL005755	ESR2
MOL005755	DPP4
MOL005755	MAPK14
MOL005755	GSK3B
MOL005755	HSP90AB1
MOL005755	CDK2
MOL005755	PRKACA
MOL005755	PRSS1
MOL005755	PIM1
MOL005755	CCNA2
MOL005756	PTGS1
MOL005756	SCN5A
MOL005756	PTGS2
MOL005756	NOS3
MOL005756	RXRA
MOL005756	ESR2
MOL005756	HSP90AB1
MOL005756	NCOA2
MOL005756	CALM
MOL005759	TOP2A
MOL005761	NOS2
MOL005761	PTGS1
MOL005761	F2
MOL005761	KCNH2
MOL005761	ESR1
MOL005761	SCN5A
MOL005761	PTGS2
MOL005761	F7
MOL005761	RXRA
MOL005761	ESR2
MOL005761	DPP4
MOL005761	PPARD
MOL005761	PRKACA
MOL005761	PRSS1
MOL005761	PIM1
MOL005766	ESR1
MOL005766	PTGS2
MOL005766	TOP2A
MOL005766	PIM1
MOL005766	CCNA2
MOL005766	CALM
MOL005768	NOS2
MOL005768	PTGS1
MOL005768	F2
MOL005768	KCNH2
MOL005768	ESR1
MOL005768	AR
MOL005768	SCN5A
MOL005768	PPARG
MOL005768	PTGS2
MOL005768	F7
MOL005768	RXRA
MOL005768	ESR2
MOL005768	DPP4
MOL005768	PPARD
MOL005768	MAPK14
MOL005768	GSK3B
MOL005768	CDK2
MOL005768	PRKACA
MOL005768	PRSS1
MOL005768	PIM1
MOL005768	CCNA2
MOL005770	TOP2A
MOL005773	ESR1
MOL005773	PTGS2
MOL001040	PTGS1
MOL001040	ESR1
MOL001040	PTGS2
MOL001040	HSP90AB1
MOL001040	PRKACA
MOL001040	DPEP1
MOL001040	PGR
MOL001040	NR3C2
MOL001040	NR3C1
MOL000358	PGR
MOL000358	NCOA2
MOL000358	PTGS1
MOL000358	PTGS2
MOL000358	HSP90AB1
MOL000358	PIK3CG
MOL000358	KCNH2
MOL000358	PRKACA
MOL000358	DRD1
MOL000358	CHRM3
MOL000358	CHRM1
MOL000358	SCN5A
MOL000358	GABRA2
MOL000358	CHRM4
MOL000358	PDE3A
MOL000358	HTR2A
MOL000358	GABRA5
MOL000358	ADRA1A
MOL000358	GABRA3
MOL000358	CHRM2
MOL000358	ADRA1B
MOL000358	ADRB2
MOL000358	CHRNA2
MOL000358	SLC6A4
MOL000358	OPRM1
MOL000358	GABRA1
MOL000358	CHRNA7
MOL000358	CYP1A1
MOL000358	BCL2
MOL000358	BAX
MOL000358	CASP9
MOL000358	JUN
MOL000358	CASP3
MOL000358	CASP8
MOL000358	PRKCA
MOL000358	TGFB1
MOL000358	PON1
MOL000358	MAP2
MOL000422	NOS2
MOL000422	PTGS1
MOL000422	AR
MOL000422	PPARG
MOL000422	PTGS2
MOL000422	HSP90AB1
MOL000422	PIK3CG
MOL000422	PRKACA
MOL000422	NCOA2
MOL000422	DPP4
MOL000422	PRSS1
MOL000422	PGR
MOL000422	F2
MOL000422	CHRM1
MOL000422	NOS3
MOL000422	GABRA2
MOL000422	ACHE
MOL000422	SLC6A2
MOL000422	CHRM2
MOL000422	ADRA1B
MOL000422	GABRA1
MOL000422	TOP2A
MOL000422	F7
MOL000422	CALM
MOL000422	RELA
MOL000422	IKBKB
MOL000422	AKT1
MOL000422	BCL2
MOL000422	BAX
MOL000422	TNF
MOL000422	JUN
MOL000422	AHSA1
MOL000422	CASP3
MOL000422	MAPK8
MOL000422	XDH
MOL000422	MMP1
MOL000422	STAT1
MOL000422	CDK1
MOL000422	PPARG
MOL000422	HMOX1
MOL000422	CYP3A4
MOL000422	CYP1A2
MOL000422	CYP1A1
MOL000422	ICAM1
MOL000422	SELE
MOL000422	VCAM1
MOL000422	NR1I2
MOL000422	CYP1B1
MOL000422	ALOX5
MOL000422	HAS2
MOL000422	GSTP1
MOL000422	AHR
MOL000422	PSMD3
MOL000422	SLC2A4
MOL000422	NR1I3
MOL000422	INSR
MOL000422	DIO1
MOL000422	PPP3CA
MOL000422	GSTM1
MOL000422	GSTM2
MOL000422	AKR1C3
MOL000422	SLPI
MOL000449	PGR
MOL000449	NR3C2
MOL000449	NCOA2
MOL000449	ADH1C
MOL000449	IGHG1
MOL000449	RXRA
MOL000449	NCOA1
MOL000449	PTGS1
MOL000449	PTGS2
MOL000449	ADRA2A
MOL000449	SLC6A2
MOL000449	SLC6A3
MOL000449	ADRB2
MOL000449	AKR1B1
MOL000449	PLAU
MOL000449	LTA4H
MOL000449	MAOB
MOL000449	MAOA
MOL000449	PRKACA
MOL000449	CTRB1
MOL000449	CHRM3
MOL000449	CHRM1
MOL000449	ADRB1
MOL000449	SCN5A
MOL000449	HTR2A
MOL000449	ADRA1A
MOL000449	GABRA3
MOL000449	CHRM2
MOL000449	ADRA1B
MOL000449	GABRA1
MOL000449	CHRNA7
MOL005043	PGR
MOL008601	PTGS1
MOL008601	PTGS2
MOL000953	PGR
MOL000953	NR3C2
MOL000953	CYP1A1
MOL000953	NCOA2
MOL000098	PTGS1
MOL000098	AR
MOL000098	PPARG
MOL000098	PTGS2
MOL000098	HSP90AB1
MOL000098	PIK3CG
MOL000098	NCOA2
MOL000098	DPP4
MOL000098	AKR1B1
MOL000098	PRSS1
MOL000098	TOP2A
MOL000098	F2
MOL000098	KCNH2
MOL000098	SCN5A
MOL000098	F10
MOL000098	ADRB2
MOL000098	MMP3
MOL000098	PRKACA
MOL000098	F7
MOL000098	NOS3
MOL000098	RXRA
MOL000098	ACHE
MOL000098	GABRA1
MOL000098	MAOB
MOL000098	RELA
MOL000098	EGFR
MOL000098	AKT1
MOL000098	VEGFA
MOL000098	CCND1
MOL000098	BCL2
MOL000098	BCL2L1
MOL000098	FOS
MOL000098	CDKN1A
MOL000098	EIF6
MOL000098	BAX
MOL000098	CASP9
MOL000098	PLAU
MOL000098	MMP2
MOL000098	MMP9
MOL000098	MAPK1
MOL000098	IL10
MOL000098	EGF
MOL000098	RB1
MOL000098	TNF
MOL000098	JUN
MOL000098	IL6
MOL000098	CDKN2A
MOL000098	AHSA1
MOL000098	CASP3
MOL000098	TP53
MOL000098	ELK1
MOL000098	NFKBIA
MOL000098	POR
MOL000098	ODC1
MOL000098	XDH
MOL000098	CASP8
MOL000098	TOP1
MOL000098	RAF1
MOL000098	SOD1
MOL000098	PRKCA
MOL000098	MMP1
MOL000098	HIF1A
MOL000098	STAT1
MOL000098	RUNX1T1
MOL000098	HERC5
MOL000098	CDK1
MOL000098	HSPA5
MOL000098	ERBB2
MOL000098	PPARG
MOL000098	ACACA
MOL000098	HMOX1
MOL000098	CYP3A4
MOL000098	CYP1A2
MOL000098	CAV1
MOL000098	MYC
MOL000098	F3
MOL000098	GJA1
MOL000098	CYP1A1
MOL000098	ICAM1
MOL000098	IL1B
MOL000098	CCL2
MOL000098	SELE
MOL000098	VCAM1
MOL000098	PTGER3
MOL000098	CXCL8
MOL000098	PRKCB
MOL000098	BIRC5
MOL000098	DUOX2
MOL000098	NOS3
MOL000098	HSPB1
MOL000098	TGFB1
MOL000098	SULT1E1
MOL000098	MGAM
MOL000098	IL2
MOL000098	NR1I2
MOL000098	CYP1B1
MOL000098	CCNB1
MOL000098	PLAT
MOL000098	THBD
MOL000098	SERPINE1
MOL000098	COL1A1
MOL000098	IFNG
MOL000098	ALOX5
MOL000098	PTEN
MOL000098	IL1A
MOL000098	MPO
MOL000098	TOP2A
MOL000098	NCF1
MOL000098	ABCG2
MOL000098	HAS2
MOL000098	GSTP1
MOL000098	NFE2L2
MOL000098	NQO1
MOL000098	PARP1
MOL000098	AHR
MOL000098	PSMD3
MOL000098	SLC2A4
MOL000098	COL3A1
MOL000098	CXCL11
MOL000098	CXCL2
MOL000098	DCAF5
MOL000098	NR1I3
MOL000098	CHEK2
MOL000098	INSR
MOL000098	CLDN4
MOL000098	PPARA
MOL000098	PPARD
MOL000098	HSF1
MOL000098	CRP
MOL000098	CXCL10
MOL000098	CHUK
MOL000098	SPP1
MOL000098	RUNX2
MOL000098	RASSF1
MOL000098	E2F1
MOL000098	E2F2
MOL000098	ACP3
MOL000098	CTSD
MOL000098	IGFBP3
MOL000098	IGF2
MOL000098	CD40LG
MOL000098	IRF1
MOL000098	ERBB3
MOL000098	PON1
MOL000098	DIO1
MOL000098	PCOLCE
MOL000098	NPEPPS
MOL000098	HK2
MOL000098	NKX3-1
MOL000098	RASA1
MOL000098	GSTM1
MOL000098	GSTM2
MOL001439	PTGS1
MOL001439	PTGS2
MOL001439	RXRA
MOL001439	TRPV1
MOL001439	RXRG
MOL001439	SLC6A2
MOL001439	RELA
MOL001439	CCND1
MOL001439	MAPK1
MOL001439	EGF
MOL001439	CDK4
MOL001439	CASP3
MOL001439	HERC5
MOL001439	PPARG
MOL001439	G6PD
MOL001439	TNFRSF1A
MOL001439	PRKCB
MOL001439	PECAM1
MOL001439	NOS3
MOL001439	ALOX5
MOL001439	PLA2G4A
MOL001439	PTEN
MOL001439	SELP
MOL001439	PTGES
MOL001439	GLB1
MOL001439	ALDH2
MOL001439	ABCA1
MOL001439	ALDH3A1
MOL001439	UCP2
MOL001439	C1R
MOL001439	CETP
MOL001439	ABCG1
MOL001439	ABCC4
MOL001439	KCNK10
MOL001439	TNFRSF1B
MOL001439	PTGES2
MOL001439	KCNK2
MOL001439	COL1A2
MOL001645	PTGS1
MOL001645	PTGS2
MOL001645	NCOA2
MOL001645	RXRA
MOL000358	PGR
MOL000358	NCOA2
MOL000358	PTGS1
MOL000358	PTGS2
MOL000358	HSP90AB1
MOL000358	PIK3CG
MOL000358	KCNH2
MOL000358	PRKACA
MOL000358	DRD1
MOL000358	CHRM3
MOL000358	CHRM1
MOL000358	SCN5A
MOL000358	GABRA2
MOL000358	CHRM4
MOL000358	PDE3A
MOL000358	HTR2A
MOL000358	GABRA5
MOL000358	ADRA1A
MOL000358	GABRA3
MOL000358	CHRM2
MOL000358	ADRA1B
MOL000358	ADRB2
MOL000358	CHRNA2
MOL000358	SLC6A4
MOL000358	OPRM1
MOL000358	GABRA1
MOL000358	CHRNA7
MOL000358	CYP1A1
MOL000358	BCL2
MOL000358	BAX
MOL000358	CASP9
MOL000358	JUN
MOL000358	CASP3
MOL000358	CASP8
MOL000358	PRKCA
MOL000358	TGFB1
MOL000358	PON1
MOL000358	MAP2
MOL000953	PGR
MOL000953	NR3C2
MOL000953	CYP1A1
MOL000953	NCOA2
