# Supplementary material for: The mechanism of Gejie Zhilao Pill in treating tuberculosis based on network pharmacology and molecular docking verification
Source: Front Cell Infect Microbiol. 2024 Jul 2;14:1405627. doi: 10.3389/fcimb.2024.1405627 (PMC11250621; doi:10.3389/fcimb.2024.1405627)
Supplement: Supplementary file 3 [file DataSheet_3.xlsx]

## Sheet: Sheet1
Serial number	Compound (Mol ID)	Target	Gene ID
1	MOL005320,MOL000358,MOL000392,MOL000449,MOL005384,MOL009374,MOL001004,MOL011072,MOL000449,MOL000354,MOL000358,MOL000392,MOL000422,MOL000492,MOL000098,MOL005755,MOL005756,MOL005761,MOL005768,MOL001040,MOL000358,MOL000422,MOL000449,MOL008601,MOL000098,MOL001439,MOL001645,MOL000358	Prostaglandin G/H synthase 1	PTGS1
2	MOL005320,MOL001558,MOL000358,MOL000392,MOL000449,MOL005384,MOL009374,MOL009377,MOL009379,MOL009380,MOL009381,MOL009382,MOL009386,MOL009387,MOL009414,MOL009430,MOL009433,MOL009434,MOL001004,MOL011072,MOL002773,MOL000449,MOL000354,MOL000358,MOL000392,MOL000422,MOL000492,MOL006821,MOL000098,MOL005755,MOL005756,MOL005761,MOL005766,MOL005768,MOL005773,MOL001040,MOL000358,MOL000422,MOL000449,MOL008601…	Prostaglandin G/H synthase 2	PTGS2
3	MOL005320,MOL001439	Retinoic acid receptor RXR-gamma	RXRG
4	MOL005320,MOL000358,MOL000359,MOL000449,MOL009374,MOL009430,MOL009434,MOL001004,MOL000359,MOL001771,MOL000449,MOL000354,MOL000358,MOL000422,MOL000492,MOL000098,MOL005756,MOL000358,MOL000422,MOL000449,MOL000953,MOL000098,MOL001645,MOL000358,MOL000953	Nuclear receptor coactivator 2	NCOA2
5	MOL001558,MOL005384,MOL011072,MOL000098,MOL000098	Coagulation factor Xa	F10
6	MOL001558,MOL000358,MOL000449,MOL005384,MOL009374,MOL009387,MOL011072,MOL000449,MOL000358,MOL000098,MOL005755,MOL005756,MOL005761,MOL005768,MOL000358,MOL000449,MOL000098,MOL000358	Sodium channel protein type 5 subunit alpha	SCN5A
7	MOL001558,MOL006821,MOL000098,MOL000098,MOL001439	G1/S-specific cyclin-D1	CCND1
8	MOL001558,MOL006821,MOL000098,MOL000098	Interleukin-10	IL10
9	MOL001558,MOL006821	Fatty acid synthase	FASN
10	MOL001558,MOL006821,MOL000098,MOL000098	Acetyl-CoA carboxylase 1	ACACA
11	MOL001558,MOL006821,MOL001439	Glucose-6-phosphate 1-dehydrogenase	G6PD
12	MOL001558,MOL000392,MOL000354,MOL000392,MOL000422,MOL000098,MOL000098,MOL005756,MOL000422,MOL000098,MOL000098,MOL001439	Nitric oxide synthase, endothelial	NOS3
13	MOL001558	Endothelin-converting enzyme 1	ECE1
14	MOL001558	Medium-chain specific acyl-CoA dehydrogenase, mitochondrial	ACADM
15	MOL001558	Cytochrome P450 2B6	CYP2B6
16	MOL001558	UDP-glucuronosyltransferase 1-1	UGT1A1
17	MOL001558	Sterol regulatory element-binding protein 1	SREBF1
18	MOL001558	NADPH oxidase 3	NOX3
19	MOL001558	NADPH oxidase 1	NOX1
20	MOL001558	Peroxisomal acyl-coenzyme A oxidase 1	ACOX1
21	MOL001558	ATP-citrate synthase	ACLY
22	MOL001558	Peroxisomal bifunctional enzyme	EHHADH
23	MOL001558	Methylglutaconyl-CoA hydratase, mitochondrial	AUH
24	MOL001558	Trifunctional enzyme subunit beta, mitochondrial	HADHB
25	MOL001558	2,4-dienoyl-CoA reductase, mitochondrial	DECR1
26	MOL001558	3,2-trans-enoyl-CoA isomerase, mitochondrial	ECI1
27	MOL000358,MOL000359,MOL000449,MOL001004,MOL000359,MOL011074,MOL001771,MOL000449,MOL000358,MOL000422,MOL001040,MOL000358,MOL000422,MOL000449,MOL005043,MOL000953,MOL000358,MOL000953	Progesterone receptor	PGR
28	MOL000358,MOL000392,MOL005384,MOL009374,MOL009386,MOL001004,MOL011072,MOL000354,MOL000358,MOL000392,MOL000422,MOL000492,MOL000098,MOL005755,MOL005756,MOL001040,MOL000358,MOL000422,MOL000098,MOL000358	Heat shock protein HSP 90	HSP90AB1
29	MOL000358,MOL000354,MOL000358,MOL000422,MOL000098,MOL000358,MOL000422,MOL000098,MOL000358	Phosphatidylinositol-4,5-bisphosphate 3-kinase catalytic subunit, gamma isoform	PIK3CG
30	MOL000358,MOL005384,MOL009386,MOL011072,MOL000358,MOL000098,MOL005755,MOL005761,MOL005768,MOL000358,MOL000098,MOL000358	Potassium voltage-gated channel subfamily H member 2	KCNH2
31	MOL000358,MOL000392,MOL000449,MOL005384,MOL009374,MOL001004,MOL011072,MOL000449,MOL000354,MOL000358,MOL000392,MOL000422,MOL000492,MOL000098,MOL005755,MOL005761,MOL005768,MOL001040,MOL000358,MOL000422,MOL000449,MOL000098,MOL000358	mRNA of PKA Catalytic Subunit C-alpha	PRKACA
32	MOL000358,MOL009374,MOL009377,MOL000358,MOL000358,MOL000358	Dopamine D1 receptor	DRD1
33	MOL000358,MOL000449,MOL009374,MOL009377,MOL009387,MOL009433,MOL011072,MOL000449,MOL000358,MOL000358,MOL000449,MOL000358	Muscarinic acetylcholine receptor M3	CHRM3
34	MOL000358,MOL000392,MOL000449,MOL009374,MOL009377,MOL009387,MOL009433,MOL011072,MOL000449,MOL000358,MOL000392,MOL000422,MOL000358,MOL000422,MOL000449,MOL000358	Muscarinic acetylcholine receptor M1	CHRM1
35	MOL000358,MOL000358,MOL000422,MOL000358,MOL000422,MOL000358	Gamma-aminobutyric-acid receptor alpha-2 subunit	GABRA2
36	MOL000358,MOL009374,MOL009377,MOL009387,MOL011072,MOL000358,MOL000358,MOL000358	Muscarinic acetylcholine receptor M4	CHRM4
37	MOL000358,MOL000392,MOL005384,MOL011072,MOL000358,MOL000392,MOL000358,MOL000358	CGMP-inhibited 3',5'-cyclic phosphodiesterase A	PDE3A
38	MOL000358,MOL000449,MOL009374,MOL000449,MOL000358,MOL000358,MOL000449,MOL000358	5-hydroxytryptamine 2A receptor	HTR2A
39	MOL000358,MOL000358,MOL000358,MOL000358	Gamma-aminobutyric-acid receptor alpha-5 subunit	GABRA5
40	MOL000358,MOL000392,MOL000449,MOL009374,MOL009377,MOL011072,MOL000449,MOL000358,MOL000392,MOL000358,MOL000449,MOL000358	Alpha-1A adrenergic receptor	ADRA1A
41	MOL000358,MOL000449,MOL000449,MOL000358,MOL000358,MOL000449,MOL000358	Gamma-aminobutyric-acid receptor alpha-3 subunit	GABRA3
42	MOL000358,MOL000449,MOL009363,MOL009377,MOL009379,MOL009387,MOL009422,MOL009433,MOL000449,MOL000358,MOL000422,MOL000358,MOL000422,MOL000449,MOL000358	Muscarinic acetylcholine receptor M2	CHRM2
43	MOL000358,MOL000449,MOL009374,MOL009377,MOL009387,MOL009433,MOL011072,MOL000449,MOL000358,MOL000422,MOL000358,MOL000422,MOL000449,MOL000358	Alpha-1B adrenergic receptor	ADRA1B
44	MOL000358,MOL000392,MOL000449,MOL005384,MOL009374,MOL009377,MOL009386,MOL011072,MOL000449,MOL000358,MOL000392,MOL000098,MOL000358,MOL000449,MOL000098,MOL000358	Beta-2 adrenergic receptor	ADRB2
45	MOL000358,MOL000358,MOL000358,MOL000358	Neuronal acetylcholine receptor subunit alpha-2	CHRNA2
46	MOL000358,MOL000392,MOL009374,MOL011072,MOL000358,MOL000392,MOL000358,MOL000358	Sodium-dependent serotonin transporter	SLC6A4
47	MOL000358,MOL009363,MOL009374,MOL009377,MOL009387,MOL000358,MOL000358,MOL000358	Mu-type opioid receptor	OPRM1
48	MOL000358,MOL000449,MOL009379,MOL009394,MOL009414,MOL009422,MOL009430,MOL009434,MOL011072,MOL000449,MOL000354,MOL000358,MOL000422,MOL000098,MOL000358,MOL000422,MOL000449,MOL000098,MOL000358	Gamma-aminobutyric acid receptor subunit alpha-1	GABRA1
49	MOL000358,MOL000449,MOL009377,MOL009422,MOL011072,MOL000449,MOL000358,MOL000358,MOL000449,MOL000358	Neuronal acetylcholine receptor protein, alpha-7 chain	CHRNA7
50	MOL000358,MOL000354,MOL000358,MOL000422,MOL000098,MOL000358,MOL000422,MOL000953,MOL000098,MOL000358,MOL000953	Cytochrome P450-cam	CYP1A1
51	MOL000358,MOL009593,MOL002773,MOL000358,MOL000422,MOL006821,MOL000098,MOL000358,MOL000422,MOL000098,MOL000358	Apoptosis regulator Bcl-2	BCL2
52	MOL000358,MOL009593,MOL000358,MOL000422,MOL006821,MOL000098,MOL000358,MOL000422,MOL000098,MOL000358	Apoptosis regulator BAX	BAX
53	MOL000358,MOL002773,MOL000358,MOL006821,MOL000098,MOL000358,MOL000098,MOL000358	Caspase-9	CASP9
54	MOL000358,MOL000392,MOL002773,MOL000358,MOL000392,MOL000422,MOL006821,MOL000098,MOL000358,MOL000422,MOL000098,MOL000358	Transcription factor AP-1	JUN
55	MOL000358,MOL009593,MOL002773,MOL000358,MOL000422,MOL006821,MOL000098,MOL000358,MOL000422,MOL000098,MOL001439,MOL000358	Caspase-3	CASP3
56	MOL000358,MOL002773,MOL000358,MOL006821,MOL000098,MOL000358,MOL000098,MOL000358	Caspase-8	CASP8
57	MOL000358,MOL000358,MOL006821,MOL000098,MOL000358,MOL000098,MOL000358	Protein kinase C alpha type	PRKCA
58	MOL000358,MOL000358,MOL000098,MOL000358,MOL000098,MOL000358	Transforming growth factor beta-1	TGFB1
59	MOL000358,MOL000358,MOL000098,MOL000358,MOL000098,MOL000358	Serum paraoxonase/arylesterase 1	PON1
60	MOL000358,MOL000358,MOL000358,MOL000358	Microtubule-associated protein 2	MAP2
61	MOL000359,MOL000449,MOL009363,MOL009411,MOL009430,MOL001004,MOL000359,MOL004440,MOL011074,MOL011075,MOL000449,MOL004350,MOL001040,MOL000449,MOL000953,MOL000953	Mineralocorticoid receptor	NR3C2
62	MOL000392,MOL009374,MOL009377,MOL009382,MOL009433,MOL001004,MOL000354,MOL000392,MOL000422,MOL006821,MOL005755,MOL005761,MOL005768,MOL000422	Nitric oxide synthase, inducible	NOS2
63	MOL000392,MOL009374,MOL009386,MOL000354,MOL000392,MOL000492,MOL006821,MOL005755,MOL005761,MOL005766,MOL005768,MOL005773,MOL001040	Estrogen receptor	ESR1
64	MOL000392,MOL009363,MOL009374,MOL009377,MOL009379,MOL009380,MOL009381,MOL009382,MOL009387,MOL009388,MOL009409,MOL009419,MOL009423,MOL009424,MOL009430,MOL009431,MOL009433,MOL009434,MOL001004,MOL010193,MOL010197,MOL009593,MOL000354,MOL000392,MOL000422,MOL000098,MOL005755,MOL005768,MOL000422,MOL000098	Androgen receptor	AR
65	MOL000392,MOL000392,MOL001004,MOL000354,MOL000392,MOL000392,MOL000422,MOL000422,MOL006821,MOL000098,MOL000098,MOL005755,MOL005768,MOL000422,MOL000422,MOL000098,MOL000098,MOL001439	Peroxisome proliferator activated receptor gamma	PPARG
66	MOL000392,MOL000449,MOL005384,MOL009374,MOL001004,MOL011072,MOL000449,MOL000392,MOL000492,MOL000098,MOL005755,MOL005756,MOL005761,MOL005768,MOL000449,MOL000098,MOL001439,MOL001645	Retinoic acid receptor RXR-alpha	RXRA
67	MOL000392,MOL000449,MOL009374,MOL011072,MOL000449,MOL000392,MOL000449	Sodium-dependent dopamine transporter	SLC6A3
68	MOL000392,MOL009374,MOL000354,MOL000392,MOL005755,MOL005756,MOL005761,MOL005768	Estrogen receptor beta	ESR2
69	MOL000392,MOL009374,MOL009387,MOL000354,MOL000392,MOL000422,MOL000098,MOL005755,MOL005761,MOL005768,MOL000422,MOL000098	Dipeptidyl peptidase IV	DPP4
70	MOL000392,MOL009374,MOL000354,MOL000392,MOL005755,MOL005768	Mitogen-activated protein kinase 14	MAPK14
71	MOL000392,MOL009374,MOL000354,MOL000392,MOL005755,MOL005768	Glycogen synthase kinase-3 beta	GSK3B
72	MOL000392,MOL009374,MOL000354,MOL000392,MOL005755,MOL005768	Cell division protein kinase 2	CDK2
73	MOL000392,MOL000449,MOL000449,MOL000354,MOL000392,MOL000098,MOL000449,MOL000098	Amine oxidase [flavin-containing] B	MAOB
74	MOL000392,MOL000354,MOL000392	Serine/threonine-protein kinase Chk1	CHEK1
75	MOL000392,MOL000354,MOL000392,MOL000422,MOL000098,MOL005755,MOL005761,MOL005768,MOL000422,MOL000098	Trypsin-1	PRSS1
76	MOL000392,MOL009374,MOL009386,MOL000354,MOL000392,MOL005755,MOL005761,MOL005766,MOL005768	Proto-oncogene serine/threonine-protein kinase Pim-1	PIM1
77	MOL000392,MOL009374,MOL009386,MOL000354,MOL000392,MOL005755,MOL005766,MOL005768	Cyclin-A2	CCNA2
78	MOL000392,MOL005384,MOL009386,MOL011072,MOL000354,MOL000392,MOL000422,MOL000492,MOL005756,MOL005766,MOL000422	Calmodulin	CALM
79	MOL000392,MOL009374,MOL000392	cAMP-dependent protein kinase inhibitor alpha	PKIA
80	MOL000392,MOL009374,MOL009377,MOL009387,MOL000354,MOL000392,MOL000422,MOL000098,MOL005755,MOL005761,MOL005768,MOL000422,MOL000098	Thrombin	F2
81	MOL000392,MOL009374,MOL001004,MOL000354,MOL000392,MOL000422,MOL000098,MOL000422,MOL000098	Acetylcholinesterase	ACHE
82	MOL000392,MOL000392,MOL000492,MOL001040	Beta-lactamase	DPEP1
83	MOL000392,MOL000392	Interleukin-4	IL4
84	MOL000392,MOL000392	NAD-dependent deacetylase sirtuin-1	SIRT1
85	MOL000392,MOL000392	ATP synthase subunit beta, mitochondrial	ATP5F1B
86	MOL000392,MOL000392	NADH-ubiquinone oxidoreductase chain 6	MTND6
87	MOL000392,MOL000392	3 beta-hydroxysteroid dehydrogenase/Delta 5-->4-isomerase type 2	HSD3B2
88	MOL000392,MOL000392	3 beta-hydroxysteroid dehydrogenase/Delta 5-->4-isomerase type 1	HSD3B1
89	MOL000449,MOL000449,MOL000449	Alcohol dehydrogenase 1C	ADH1C
90	MOL000449,MOL009374,MOL000449,MOL000449	Ig gamma-1 chain C region	IGHG1
91	MOL000449,MOL005384,MOL009374,MOL001004,MOL011074,MOL000449,MOL000354,MOL004350,MOL000449	Nuclear receptor coactivator 1	NCOA1
92	MOL000449,MOL009374,MOL000449,MOL000449	Alpha-2A adrenergic receptor	ADRA2A
93	MOL000449,MOL000449,MOL000422,MOL000422,MOL000449,MOL001439	Sodium-dependent noradrenaline transporter	SLC6A2
94	MOL000449,MOL000449,MOL000354,MOL000098,MOL000449,MOL000098	Aldose reductase	AKR1B1
95	MOL000449,MOL000449,MOL006821,MOL000098,MOL000449,MOL000098	Urokinase-type plasminogen activator	PLAU
96	MOL000449,MOL009374,MOL000449,MOL000449	Leukotriene A-4 hydrolase	LTA4H
97	MOL000449,MOL000449,MOL000449	Amine oxidase [flavin-containing] A	MAOA
98	MOL000449,MOL000449,MOL000449	Chymotrypsinogen B	CTRB1
99	MOL000449,MOL011072,MOL000449,MOL000449	Beta-1 adrenergic receptor	ADRB1
100	MOL005384,MOL000354,MOL000422,MOL000098,MOL005761,MOL005768,MOL000422,MOL000098	Coagulation factor VII	F7
101	MOL005384,MOL000354	mRNA of Protein-tyrosine phosphatase, non-receptor type 1	PTPN1
102	MOL005384	Calcium-activated potassium channel subunit alpha 1	KCNMA1
103	MOL005384,MOL009374,MOL011072	Alpha-1D adrenergic receptor	ADRA1D
104	MOL009374,MOL009377,MOL009387,MOL011072	Muscarinic acetylcholine receptor M5	CHRM5
105	MOL009374	Alpha-2C adrenergic receptor	ADRA2C
106	MOL009377	D(2) dopamine receptor	DRD2
107	MOL009379,MOL009414	Gamma-aminobutyric-acid receptor subunit alpha-6	GABRA6
108	MOL009411,MOL009423,MOL009424,MOL009430,MOL001004,MOL010176,MOL004440,MOL011074,MOL001040	Glucocorticoid receptor	NR3C1
109	MOL001004	Carbonic anhydrase II	CA2
110	MOL011072	Delta-type opioid receptor	OPRD1
111	MOL011072	Alpha-2B adrenergic receptor	ADRA2B
112	MOL002773,MOL000422,MOL006821,MOL000098,MOL000422,MOL000098	RAC-alpha serine/threonine-protein kinase	AKT1
113	MOL002773,MOL006821,MOL000098,MOL000098	Vascular endothelial growth factor A	VEGFA
114	MOL002773,MOL006821,MOL000098,MOL000098	72 kDa type IV collagenase	MMP2
115	MOL002773,MOL000422,MOL006821,MOL000098,MOL000422,MOL000098	Interstitial collagenase	MMP1
116	MOL002773,MOL000422,MOL000098,MOL000422,MOL000098	Heme oxygenase 1	HMOX1
117	MOL002773,MOL000422,MOL000098,MOL000422,MOL000098	Cytochrome P450 3A4	CYP3A4
118	MOL002773,MOL000422,MOL000098,MOL000422,MOL000098	Cytochrome P450 1A2	CYP1A2
119	MOL002773	Serum albumin	ALB
120	MOL002773,MOL006821,MOL000098,MOL000098	Caveolin-1	CAV1
121	MOL002773	Catenin beta-1	CTNNB1
122	MOL002773,MOL000098,MOL000098	Myc proto-oncogene protein	MYC
123	MOL002773	Caspase-7	CASP7
124	MOL002773,MOL000098,MOL000098	Tissue factor	F3
125	MOL002773,MOL000098,MOL000098	Gap junction alpha-1 protein	GJA1
126	MOL002773	Stromelysin-2	MMP10
127	MOL000354	Glycogen phosphorylase, muscle form	PYGM
128	MOL000354,MOL000098,MOL005761,MOL005768,MOL000098	Peroxisome proliferator activated receptor delta	PPARD
129	MOL000354	Glutamate receptor 2	GRIA2
130	MOL000354,MOL000422,MOL006821,MOL000098,MOL000422,MOL000098,MOL001439	Transcription factor p65	RELA
131	MOL000354,MOL000422,MOL006821,MOL000098,MOL000422,MOL000098	Xanthine dehydrogenase/oxidase	XDH
132	MOL000354,MOL000098,MOL000098	Neutrophil cytosol factor 1	NCF1
133	MOL000354	Oxidized low-density lipoprotein receptor 1	OLR1
134	MOL000422,MOL000098,MOL000098,MOL005759,MOL005766,MOL005770,MOL000422,MOL000098,MOL000098	DNA topoisomerase II	TOP2A
135	MOL000422,MOL006821,MOL000422	Inhibitor of nuclear factor kappa-B kinase subunit beta	IKBKB
136	MOL000422,MOL006821,MOL000098,MOL000422,MOL000098	Tumor necrosis factor	TNF
137	MOL000422,MOL006821,MOL000098,MOL000422,MOL000098	Activator of 90 kDa heat shock protein ATPase homolog 1	AHSA1
138	MOL000422,MOL006821,MOL000422	Mitogen-activated protein kinase 8	MAPK8
139	MOL000422,MOL006821,MOL000098,MOL000422,MOL000098	Signal transducer and activator of transcription 1-alpha/beta	STAT1
140	MOL000422,MOL006821,MOL000098,MOL000422,MOL000098	Cell division control protein 2 homolog	CDK1
141	MOL000422,MOL000098,MOL000422,MOL000098	Intercellular adhesion molecule 1	ICAM1
142	MOL000422,MOL000098,MOL000422,MOL000098	E-selectin	SELE
143	MOL000422,MOL000098,MOL000422,MOL000098	Vascular cell adhesion protein 1	VCAM1
144	MOL000422,MOL000098,MOL000422,MOL000098	Nuclear receptor subfamily 1 group I member 2	NR1I2
145	MOL000422,MOL000098,MOL000422,MOL000098	Cytochrome P450 1B1	CYP1B1
146	MOL000422,MOL000098,MOL000422,MOL000098,MOL001439	Arachidonate 5-lipoxygenase	ALOX5
147	MOL000422,MOL000492,MOL000098,MOL000422,MOL000098	Hyaluronan synthase 2	HAS2
148	MOL000422,MOL000098,MOL000422,MOL000098	Glutathione S-transferase P	GSTP1
149	MOL000422,MOL000098,MOL000422,MOL000098	Aryl hydrocarbon receptor	AHR
150	MOL000422,MOL000098,MOL000422,MOL000098	26S proteasome non-ATPase regulatory subunit 3	PSMD3
151	MOL000422,MOL000098,MOL000422,MOL000098	Solute carrier family 2, facilitated glucose transporter member 4	SLC2A4
152	MOL000422,MOL000098,MOL000422,MOL000098	Nuclear receptor subfamily 1 group I member 3	NR1I3
153	MOL000422,MOL000098,MOL000422,MOL000098	Insulin receptor	INSR
154	MOL000422,MOL000098,MOL000422,MOL000098	Type I iodothyronine deiodinase	DIO1
155	MOL000422,MOL000422	Serine/threonine-protein phosphatase 2B catalytic subunit alpha isoform	PPP3CA
156	MOL000422,MOL000098,MOL000422,MOL000098	Glutathione S-transferase Mu 1	GSTM1
157	MOL000422,MOL000098,MOL000422,MOL000098	Glutathione S-transferase Mu 2	GSTM2
158	MOL000422,MOL000422	Aldo-keto reductase family 1 member C3	AKR1C3
159	MOL000422,MOL000422	Antileukoproteinase	SLPI
160	MOL000492,MOL006821	Catalase	CAT
161	MOL005236	Pancreatic alpha-amylase	AMY2A
162	MOL005236	NADPH oxidase activator 1	NOXA1
163	MOL005236	GA-binding protein subunit beta-1	GABPB1
164	MOL006821	Tyrosine-protein kinase Fyn	FYN
165	MOL006821	Interferon regulatory factor 3	IRF3
166	MOL006821	Serine/threonine-protein kinase TBK1	TBK1
167	MOL006821	Angiotensinogen	AGT
168	MOL006821,MOL000098,MOL005755,MOL000098	Epidermal growth factor receptor	EGFR
169	MOL006821	Signal transducer and activator of transcription 3	STAT3
170	MOL006821	Basic fibroblast growth factor receptor 1	FGFR1
171	MOL006821,MOL000098,MOL000098	Bcl-2-like protein 1	BCL2L1
172	MOL006821,MOL000098,MOL000098	Proto-oncogene c-Fos	FOS
173	MOL006821,MOL000098,MOL000098	Cyclin-dependent kinase inhibitor 1	CDKN1A
174	MOL006821,MOL000098,MOL000098	Eukaryotic translation initiation factor 6	EIF6
175	MOL006821	Vascular endothelial growth factor receptor 1	FLT1
176	MOL006821	Vascular endothelial growth factor receptor 2	KDR
177	MOL006821	Early growth response protein 1	EGR1
178	MOL006821	40S ribosomal protein SA	RPSA
179	MOL006821	Platelet-derived growth factor subunit B	PDGFB
180	MOL006821,MOL000098,MOL000098	Matrix metalloproteinase-9	MMP9
181	MOL006821	Mitogen-activated protein kinase 3	MAPK3
182	MOL006821,MOL000098,MOL000098,MOL001439	Mitogen-activated protein kinase 1	MAPK1
183	MOL006821,MOL000098,MOL000098,MOL001439	Pro-epidermal growth factor	EGF
184	MOL006821	Fibroblast growth factor 10	FGF10
185	MOL006821,MOL000098,MOL000098	Retinoblastoma-associated protein	RB1
186	MOL006821,MOL001439	Cell division protein kinase 4	CDK4
187	MOL006821	Beta-type platelet-derived growth factor receptor	PDGFRB
188	MOL006821,MOL000098,MOL000098	Interleukin-6	IL6
189	MOL006821	Cell division protein kinase 6	CDK6
190	MOL006821,MOL000098,MOL000098	Cyclin-dependent kinase inhibitor 2A, isoforms 1/2/3	CDKN2A
191	MOL006821	Eukaryotic translation elongation factor 1 epsilon-1	EEF1E1
192	MOL006821,MOL000098,MOL000098	Cellular tumor antigen p53	TP53
193	MOL006821	Neutrophil elastase	ELANE
194	MOL006821	Matrix metalloproteinase-14	MMP14
195	MOL006821,MOL000098,MOL000098	ETS domain-containing protein Elk-1	ELK1
196	MOL006821	Dual specificity mitogen-activated protein kinase kinase 1	MAP2K1
197	MOL006821	Involucrin	IVL
198	MOL006821	1-phosphatidylinositol-4,5-bisphosphate phosphodiesterase gamma-1	PLCG1
199	MOL006821,MOL000098,MOL000098	NF-kappa-B inhibitor alpha	NFKBIA
200	MOL006821	Ribosomal protein S6 kinase beta-1	RPS6KB1
201	MOL006821,MOL000098,MOL000098	NADPH--cytochrome P450 reductase	POR
202	MOL006821,MOL000098,MOL000098	Ornithine decarboxylase	ODC1
203	MOL006821,MOL000098,MOL000098	DNA topoisomerase 1	TOP1
204	MOL006821	Low-density lipoprotein receptor	LDLR
205	MOL006821	E3 ubiquitin-protein ligase Mdm2	MDM2
206	MOL006821	Ras-specific guanine nucleotide-releasing factor 2	RASGRF2
207	MOL006821,MOL000098,MOL000098	RAF proto-oncogene serine/threonine-protein kinase	RAF1
208	MOL006821	Bcl-2 homologous antagonist/killer	BAK1
209	MOL006821	Bcl-2-like protein 10	BCL2L10
210	MOL006821	Bcl-2-binding component 3	BBC3
211	MOL006821	Mitogen-activated protein kinase kinase kinase 1	MAP3K1
212	MOL006821	Bcl-2-like protein 2	BCL2L2
213	MOL006821	Bcl2 antagonist of cell death	BAD
214	MOL006821	Catechol O-methyltransferase	COMT
215	MOL006821,MOL000098,MOL000098	Superoxide dismutase [Cu-Zn]	SOD1
216	MOL006821	Serum amyloid A protein	SAA1
217	MOL006821	Protein kinase C epsilon type	PRKCE
218	MOL006821	Amyloid beta A4 protein	APP
219	MOL006821	Telomerase protein component 1	TEP1
220	MOL006821	Huntingtin	HTT
221	MOL006821	Metalloproteinase inhibitor 1	TIMP1
222	MOL006821	Metalloproteinase inhibitor 2	TIMP2
223	MOL006821	Tyrosyl-DNA phosphodiesterase 1	TDP1
224	MOL006821	Glycerophosphodiester phosphodiesterase domain-containing protein 5	GDPD5
225	MOL006821,MOL000098,MOL000098	Stromelysin-1	MMP3
226	MOL006821	Collagenase 3	MMP13
227	MOL006821	Cyclin-dependent kinase inhibitor 1C	CDKN1C
228	MOL006821,MOL000098,MOL000098	Hypoxia-inducible factor 1-alpha	HIF1A
229	MOL006821	Insulin-like growth factor 1 receptor	IGF1R
230	MOL006821	Fos-related antigen 1	FOSL1
231	MOL006821	Fos-related antigen 2	FOSL2
232	MOL006821	Protein fosB	FOSB
233	MOL006821	Transcription factor jun-B	JUNB
234	MOL006821	Transcription factor jun-D	JUND
235	MOL006821,MOL000098,MOL000098	Protein CBFA2T1	RUNX1T1
236	MOL006821,MOL000098,MOL000098,MOL001439	Probable E3 ubiquitin-protein ligase HERC5	HERC5
237	MOL006821	Proliferating cell nuclear antigen	PCNA
238	MOL006821	Glucocorticoid receptor DNA-binding factor 1	ARHGAP35
239	MOL006821	Matrilysin	MMP7
240	MOL006821	Ephrin type-A receptor 2	EPHA2
241	MOL006821	Endothelin-1 receptor	EDNRA
242	MOL006821	Endothelin-1	EDN1
243	MOL006821	Vimentin	VIM
244	MOL006821,MOL000098,MOL000098	78 kDa glucose-regulated protein	HSPA5
245	MOL006821,MOL000098,MOL000098	Receptor tyrosine-protein kinase erbB-2	ERBB2
246	MOL006821	Ribosomal protein S6 kinase alpha-1	RPS6KA1
247	MOL006821	Forkhead box protein O1	FOXO1
248	MOL006821	T-cell surface glycoprotein CD4	CD4
249	MOL006821	Dihydrofolate reductase	DHFR
250	MOL006821	Serine/threonine-protein kinase pim-2	PIM2
251	MOL006821	Heparin-binding growth factor 2	FGF2
252	MOL006821	Homeobox protein Hox-D1	HOXD1
253	MOL006821	Tumor necrosis factor receptor superfamily member 6	FAS
254	MOL006821	MAP kinase-activating death domain protein	MADD
255	MOL006821	Cytochrome P450 3A7	CYP3A7
256	MOL006821	3-oxoacyl-[acyl-carrier-protein] synthase, mitochondrial	OXSM
257	MOL006821	High affinity immunoglobulin epsilon receptor subunit alpha	FCER1A
258	MOL006821	CCAAT/enhancer-binding protein alpha	CEBPA
259	MOL006821	Toll-like receptor 4	TLR4
260	MOL006821	Transcription factor Sp1	SP1
261	MOL006821	NADP-dependent malic enzyme	ME1
262	MOL006821	Sterol regulatory element-binding protein 2	SREBF2
263	MOL006821	3-oxo-5-alpha-steroid 4-dehydrogenase 2	SRD5A2
264	MOL006821	Cyclic AMP-responsive element-binding protein 1	CREB1
265	MOL006821	DNA (cytosine-5)-methyltransferase 3A	DNMT3A
266	MOL006821	DNA (cytosine-5)-methyltransferase 3B	DNMT3B
267	MOL006821	Interleukin-6 receptor subunit beta	IL6ST
268	MOL006821	Cadherin-1	CDH1
269	MOL006821	Cholesterol 7-alpha-monooxygenase	CYP7A1
270	MOL006821	Mitogen-activated protein kinase 7	MAPK7
271	MOL006821	Mucin-5AC	MUC5AC
272	MOL006821	Calcium/calmodulin-dependent protein kinase kinase 2	CAMKK2
273	MOL000098,MOL000098	Interleukin-1 beta	IL1B
274	MOL000098,MOL000098	C-C motif chemokine 2	CCL2
275	MOL000098,MOL000098	Prostaglandin E2 receptor EP3 subtype	PTGER3
276	MOL000098,MOL000098	Interleukin-8	CXCL8
277	MOL000098,MOL000098,MOL001439	Protein kinase C beta type	PRKCB
278	MOL000098,MOL000098	Baculoviral IAP repeat-containing protein 5	BIRC5
279	MOL000098,MOL000098	Dual oxidase 2	DUOX2
280	MOL000098,MOL000098	Heat shock protein beta-1	HSPB1
281	MOL000098,MOL000098	Estrogen sulfotransferase	SULT1E1
282	MOL000098,MOL000098	Maltase-glucoamylase, intestinal	MGAM
283	MOL000098,MOL000098	Interleukin-2	IL2
284	MOL000098,MOL000098	G2/mitotic-specific cyclin-B1	CCNB1
285	MOL000098,MOL000098	Tissue-type plasminogen activator	PLAT
286	MOL000098,MOL000098	Thrombomodulin	THBD
287	MOL000098,MOL000098	Plasminogen activator inhibitor 1	SERPINE1
288	MOL000098,MOL000098	Collagen alpha-1(I) chain	COL1A1
289	MOL000098,MOL000098	Interferon gamma	IFNG
290	MOL000098,MOL000098,MOL001439	Phosphatidylinositol-3,4,5-trisphosphate 3-phosphatase and dual-specificity protein phosphatase PTEN	PTEN
291	MOL000098,MOL000098	Interleukin-1 alpha	IL1A
292	MOL000098,MOL000098	Myeloperoxidase	MPO
293	MOL000098,MOL000098	ATP-binding cassette sub-family G member 2	ABCG2
294	MOL000098,MOL000098	Nuclear factor erythroid 2-related factor 2	NFE2L2
295	MOL000098,MOL000098	NAD(P)H dehydrogenase [quinone] 1	NQO1
296	MOL000098,MOL000098	Poly [ADP-ribose] polymerase 1	PARP1
297	MOL000098,MOL000098	Collagen alpha-1(III) chain	COL3A1
298	MOL000098,MOL000098	C-X-C motif chemokine 11	CXCL11
299	MOL000098,MOL000098	C-X-C motif chemokine 2	CXCL2
300	MOL000098,MOL000098	DDB1- and CUL4-associated factor 5	DCAF5
301	MOL000098,MOL000098	Serine/threonine-protein kinase Chk2	CHEK2
302	MOL000098,MOL000098	Claudin-4	CLDN4
303	MOL000098,MOL000098	Peroxisome proliferator-activated receptor alpha	PPARA
304	MOL000098,MOL000098	Heat shock factor protein 1	HSF1
305	MOL000098,MOL000098	C-reactive protein	CRP
306	MOL000098,MOL000098	C-X-C motif chemokine 10	CXCL10
307	MOL000098,MOL000098	Inhibitor of nuclear factor kappa-B kinase subunit alpha	CHUK
308	MOL000098,MOL000098	Osteopontin	SPP1
309	MOL000098,MOL000098	Runt-related transcription factor 2	RUNX2
310	MOL000098,MOL000098	Ras association domain-containing protein 1	RASSF1
311	MOL000098,MOL000098	Transcription factor E2F1	E2F1
312	MOL000098,MOL000098	Transcription factor E2F2	E2F2
313	MOL000098,MOL000098	Prostatic acid phosphatase	ACP3
314	MOL000098,MOL000098	Cathepsin D	CTSD
315	MOL000098,MOL000098	Insulin-like growth factor-binding protein 3	IGFBP3
316	MOL000098,MOL000098	Insulin-like growth factor II	IGF2
317	MOL000098,MOL000098	CD40 ligand	CD40LG
318	MOL000098,MOL000098	Interferon regulatory factor 1	IRF1
319	MOL000098,MOL000098	Receptor tyrosine-protein kinase erbB-3	ERBB3
320	MOL000098,MOL000098	Procollagen C-endopeptidase enhancer 1	PCOLCE
321	MOL000098,MOL000098	Puromycin-sensitive aminopeptidase	NPEPPS
322	MOL000098,MOL000098	Hexokinase-2	HK2
323	MOL000098,MOL000098	Homeobox protein Nkx-3.1	NKX3-1
324	MOL000098,MOL000098	Ras GTPase-activating protein 1	RASA1
325	MOL001439	Transient receptor potential cation channel subfamily V member 1	TRPV1
326	MOL001439	Tumor necrosis factor receptor superfamily member 1A	TNFRSF1A
327	MOL001439	Platelet endothelial cell adhesion molecule	PECAM1
328	MOL001439	Cytosolic phospholipase A2	PLA2G4A
329	MOL001439	P-selectin	SELP
330	MOL001439	Prostaglandin E synthase	PTGES
331	MOL001439	Beta-galactosidase	GLB1
332	MOL001439	Aldehyde dehydrogenase, mitochondrial	ALDH2
333	MOL001439	ATP-binding cassette sub-family A member 1	ABCA1
334	MOL001439	Aldehyde dehydrogenase, dimeric NADP-preferring	ALDH3A1
335	MOL001439	Mitochondrial uncoupling protein 2	UCP2
336	MOL001439	Complement C1r subcomponent	C1R
337	MOL001439	Cholesteryl ester transfer protein	CETP
338	MOL001439	ATP-binding cassette sub-family G member 1	ABCG1
339	MOL001439	Multidrug resistance-associated protein 4	ABCC4
340	MOL001439	Potassium channel subfamily K member 10	KCNK10
341	MOL001439	Tumor necrosis factor receptor superfamily member 1B	TNFRSF1B
342	MOL001439	Prostaglandin E synthase 2	PTGES2
343	MOL001439	Potassium channel subfamily K member 2	KCNK2
344	MOL001439	Collagen alpha-2(I) chain	COL1A2

## Sheet: Sheet2
Serial number	Compound (Mol ID)	Target	Gene ID
1	MOL005320,MOL000358,MOL000392,MOL000449,MOL005384,MOL009374,MOL001004,MOL011072,MOL000354,MOL000422,MOL000492,MOL000098,MOL005755,MOL005756,MOL005761,MOL005768,MOL001040,MOL008601,MOL001439,MOL001645	Prostaglandin G/H synthase 1	PTGS1
2	MOL005320,MOL001558,MOL000358,MOL000392,MOL000449,MOL005384,MOL009374,MOL009377,MOL009379,MOL009380,MOL009381,MOL009382,MOL009386,MOL009387,MOL009414,MOL009430,MOL009433,MOL009434,MOL001004,MOL011072,MOL002773,MOL000354,MOL000422,MOL000492,MOL006821,MOL000098,MOL005755,MOL005756,MOL005761,MOL005766,MOL005768,MOL005773,MOL001040,MOL008601,MOL001439,MOL001645	Prostaglandin G/H synthase 2	PTGS2
3	MOL005320,MOL001439	Retinoic acid receptor RXR-gamma	RXRG
4	MOL005320,MOL000358,MOL000359,MOL000449,MOL009374,MOL009430,MOL009434,MOL001004,MOL001771,MOL000354,MOL000422,MOL000492,MOL000098,MOL005756,MOL000953,MOL001645	Nuclear receptor coactivator 2	NCOA2
5	MOL001558,MOL005384,MOL011072,MOL000098	Coagulation factor Xa	F10
6	MOL001558,MOL000358,MOL000449,MOL005384,MOL009374,MOL009387,MOL011072,MOL000098,MOL005755,MOL005756,MOL005761,MOL005768	Sodium channel protein type 5 subunit alpha	SCN5A
7	MOL001558,MOL006821,MOL000098,MOL001439	G1/S-specific cyclin-D1	CCND1
8	MOL001558,MOL006821,MOL000098	Interleukin-10	IL10
9	MOL001558,MOL006821	Fatty acid synthase	FASN
10	MOL001558,MOL006821,MOL000098	Acetyl-CoA carboxylase 1	ACACA
11	MOL001558,MOL006821,MOL001439	Glucose-6-phosphate 1-dehydrogenase	G6PD
12	MOL001558,MOL000392,MOL000354,MOL000422,MOL000098,MOL005756,MOL001439	Nitric oxide synthase, endothelial	NOS3
13	MOL001558	Endothelin-converting enzyme 1	ECE1
14	MOL001558	Medium-chain specific acyl-CoA dehydrogenase, mitochondrial	ACADM
15	MOL001558	Cytochrome P450 2B6	CYP2B6
16	MOL001558	UDP-glucuronosyltransferase 1-1	UGT1A1
17	MOL001558	Sterol regulatory element-binding protein 1	SREBF1
18	MOL001558	NADPH oxidase 3	NOX3
19	MOL001558	NADPH oxidase 1	NOX1
20	MOL001558	Peroxisomal acyl-coenzyme A oxidase 1	ACOX1
21	MOL001558	ATP-citrate synthase	ACLY
22	MOL001558	Peroxisomal bifunctional enzyme	EHHADH
23	MOL001558	Methylglutaconyl-CoA hydratase, mitochondrial	AUH
24	MOL001558	Trifunctional enzyme subunit beta, mitochondrial	HADHB
25	MOL001558	2,4-dienoyl-CoA reductase, mitochondrial	DECR1
26	MOL001558	3,2-trans-enoyl-CoA isomerase, mitochondrial	ECI1
27	MOL000358,MOL000359,MOL000449,MOL001004,MOL011074,MOL001771,MOL000422,MOL001040,MOL005043,MOL000953	Progesterone receptor	PGR
28	MOL000358,MOL000392,MOL005384,MOL009374,MOL009386,MOL001004,MOL011072,MOL000354,MOL000422,MOL000492,MOL000098,MOL005755,MOL005756,MOL001040	Heat shock protein HSP 90	HSP90AB1
29	MOL000358,MOL000354,MOL000422,MOL000098	Phosphatidylinositol-4,5-bisphosphate 3-kinase catalytic subunit, gamma isoform	PIK3CG
30	MOL000358,MOL005384,MOL009386,MOL011072,MOL000098,MOL005755,MOL005761,MOL005768	Potassium voltage-gated channel subfamily H member 2	KCNH2
31	MOL000358,MOL000392,MOL000449,MOL005384,MOL009374,MOL001004,MOL011072,MOL000354,MOL000422,MOL000492,MOL000098,MOL005755,MOL005761,MOL005768,MOL001040	mRNA of PKA Catalytic Subunit C-alpha	PRKACA
32	MOL000358,MOL009374,MOL009377	Dopamine D1 receptor	DRD1
33	MOL000358,MOL000449,MOL009374,MOL009377,MOL009387,MOL009433,MOL011072	Muscarinic acetylcholine receptor M3	CHRM3
34	MOL000358,MOL000392,MOL000449,MOL009374,MOL009377,MOL009387,MOL009433,MOL011072,MOL000422	Muscarinic acetylcholine receptor M1	CHRM1
35	MOL000358,MOL000422	Gamma-aminobutyric-acid receptor alpha-2 subunit	GABRA2
36	MOL000358,MOL009374,MOL009377,MOL009387,MOL011072	Muscarinic acetylcholine receptor M4	CHRM4
37	MOL000358,MOL000392,MOL005384,MOL011072	CGMP-inhibited 3',5'-cyclic phosphodiesterase A	PDE3A
38	MOL000358,MOL000449,MOL009374	5-hydroxytryptamine 2A receptor	HTR2A
39	MOL000358	Gamma-aminobutyric-acid receptor alpha-5 subunit	GABRA5
40	MOL000358,MOL000392,MOL000449,MOL009374,MOL009377,MOL011072	Alpha-1A adrenergic receptor	ADRA1A
41	MOL000358,MOL000449	Gamma-aminobutyric-acid receptor alpha-3 subunit	GABRA3
42	MOL000358,MOL000449,MOL009363,MOL009377,MOL009379,MOL009387,MOL009422,MOL009433,MOL000422	Muscarinic acetylcholine receptor M2	CHRM2
43	MOL000358,MOL000449,MOL009374,MOL009377,MOL009387,MOL009433,MOL011072,MOL000422	Alpha-1B adrenergic receptor	ADRA1B
44	MOL000358,MOL000392,MOL000449,MOL005384,MOL009374,MOL009377,MOL009386,MOL011072,MOL000098	Beta-2 adrenergic receptor	ADRB2
45	MOL000358	Neuronal acetylcholine receptor subunit alpha-2	CHRNA2
46	MOL000358,MOL000392,MOL009374,MOL011072	Sodium-dependent serotonin transporter	SLC6A4
47	MOL000358,MOL009363,MOL009374,MOL009377,MOL009387	Mu-type opioid receptor	OPRM1
48	MOL000358,MOL000449,MOL009379,MOL009394,MOL009414,MOL009422,MOL009430,MOL009434,MOL011072,MOL000354,MOL000422,MOL000098	Gamma-aminobutyric acid receptor subunit alpha-1	GABRA1
49	MOL000358,MOL000449,MOL009377,MOL009422,MOL011072	Neuronal acetylcholine receptor protein, alpha-7 chain	CHRNA7
50	MOL000358,MOL000354,MOL000422,MOL000098,MOL000953	Cytochrome P450-cam	CYP1A1
51	MOL000358,MOL009593,MOL002773,MOL000422,MOL006821,MOL000098	Apoptosis regulator Bcl-2	BCL2
52	MOL000358,MOL009593,MOL000422,MOL006821,MOL000098	Apoptosis regulator BAX	BAX
53	MOL000358,MOL002773,MOL006821,MOL000098	Caspase-9	CASP9
54	MOL000358,MOL000392,MOL002773,MOL000422,MOL006821,MOL000098	Transcription factor AP-1	JUN
55	MOL000358,MOL009593,MOL002773,MOL000422,MOL006821,MOL000098,MOL001439	Caspase-3	CASP3
56	MOL000358,MOL002773,MOL006821,MOL000098	Caspase-8	CASP8
57	MOL000358,MOL006821,MOL000098	Protein kinase C alpha type	PRKCA
58	MOL000358,MOL000098	Transforming growth factor beta-1	TGFB1
59	MOL000358,MOL000098	Serum paraoxonase/arylesterase 1	PON1
60	MOL000358	Microtubule-associated protein 2	MAP2
61	MOL000359,MOL000449,MOL009363,MOL009411,MOL009430,MOL001004,MOL004440,MOL011074,MOL011075,MOL004350,MOL001040,MOL000953	Mineralocorticoid receptor	NR3C2
62	MOL000392,MOL009374,MOL009377,MOL009382,MOL009433,MOL001004,MOL000354,MOL000422,MOL006821,MOL005755,MOL005761,MOL005768	Nitric oxide synthase, inducible	NOS2
63	MOL000392,MOL009374,MOL009386,MOL000354,MOL000492,MOL006821,MOL005755,MOL005761,MOL005766,MOL005768,MOL005773,MOL001040	Estrogen receptor	ESR1
64	MOL000392,MOL009363,MOL009374,MOL009377,MOL009379,MOL009380,MOL009381,MOL009382,MOL009387,MOL009388,MOL009409,MOL009419,MOL009423,MOL009424,MOL009430,MOL009431,MOL009433,MOL009434,MOL001004,MOL010193,MOL010197,MOL009593,MOL000354,MOL000422,MOL000098,MOL005755,MOL005768	Androgen receptor	AR
65	MOL000392,MOL001004,MOL000354,MOL000422,MOL006821,MOL000098,MOL005755,MOL005768,MOL001439	Peroxisome proliferator activated receptor gamma	PPARG
66	MOL000392,MOL000449,MOL005384,MOL009374,MOL001004,MOL011072,MOL000492,MOL000098,MOL005755,MOL005756,MOL005761,MOL005768,MOL001439,MOL001645	Retinoic acid receptor RXR-alpha	RXRA
67	MOL000392,MOL000449,MOL009374,MOL011072	Sodium-dependent dopamine transporter	SLC6A3
68	MOL000392,MOL009374,MOL000354,MOL005755,MOL005756,MOL005761,MOL005768	Estrogen receptor beta	ESR2
69	MOL000392,MOL009374,MOL009387,MOL000354,MOL000422,MOL000098,MOL005755,MOL005761,MOL005768	Dipeptidyl peptidase IV	DPP4
70	MOL000392,MOL009374,MOL000354,MOL005755,MOL005768	Mitogen-activated protein kinase 14	MAPK14
71	MOL000392,MOL009374,MOL000354,MOL005755,MOL005768	Glycogen synthase kinase-3 beta	GSK3B
72	MOL000392,MOL009374,MOL000354,MOL005755,MOL005768	Cell division protein kinase 2	CDK2
73	MOL000392,MOL000449,MOL000354,MOL000098	Amine oxidase [flavin-containing] B	MAOB
74	MOL000392,MOL000354	Serine/threonine-protein kinase Chk1	CHEK1
75	MOL000392,MOL000354,MOL000422,MOL000098,MOL005755,MOL005761,MOL005768	Trypsin-1	PRSS1
76	MOL000392,MOL009374,MOL009386,MOL000354,MOL005755,MOL005761,MOL005766,MOL005768	Proto-oncogene serine/threonine-protein kinase Pim-1	PIM1
77	MOL000392,MOL009374,MOL009386,MOL000354,MOL005755,MOL005766,MOL005768	Cyclin-A2	CCNA2
78	MOL000392,MOL005384,MOL009386,MOL011072,MOL000354,MOL000422,MOL000492,MOL005756,MOL005766	Calmodulin	CALM
79	MOL000392,MOL009374	cAMP-dependent protein kinase inhibitor alpha	PKIA
80	MOL000392,MOL009374,MOL009377,MOL009387,MOL000354,MOL000422,MOL000098,MOL005755,MOL005761,MOL005768	Thrombin	F2
81	MOL000392,MOL009374,MOL001004,MOL000354,MOL000422,MOL000098	Acetylcholinesterase	ACHE
82	MOL000392,MOL000492,MOL001040	Beta-lactamase	DPEP1
83	MOL000392	Interleukin-4	IL4
84	MOL000392	NAD-dependent deacetylase sirtuin-1	SIRT1
85	MOL000392	ATP synthase subunit beta, mitochondrial	ATP5F1B
86	MOL000392	NADH-ubiquinone oxidoreductase chain 6	MTND6
87	MOL000392	3 beta-hydroxysteroid dehydrogenase/Delta 5-->4-isomerase type 2	HSD3B2
88	MOL000392	3 beta-hydroxysteroid dehydrogenase/Delta 5-->4-isomerase type 1	HSD3B1
89	MOL000449	Alcohol dehydrogenase 1C	ADH1C
90	MOL000449,MOL009374	Ig gamma-1 chain C region	IGHG1
91	MOL000449,MOL005384,MOL009374,MOL001004,MOL011074,MOL000354,MOL004350	Nuclear receptor coactivator 1	NCOA1
92	MOL000449,MOL009374	Alpha-2A adrenergic receptor	ADRA2A
93	MOL000449,MOL000422,MOL001439	Sodium-dependent noradrenaline transporter	SLC6A2
94	MOL000449,MOL000354,MOL000098	Aldose reductase	AKR1B1
95	MOL000449,MOL006821,MOL000098	Urokinase-type plasminogen activator	PLAU
96	MOL000449,MOL009374	Leukotriene A-4 hydrolase	LTA4H
97	MOL000449	Amine oxidase [flavin-containing] A	MAOA
98	MOL000449	Chymotrypsinogen B	CTRB1
99	MOL000449,MOL011072	Beta-1 adrenergic receptor	ADRB1
100	MOL005384,MOL000354,MOL000422,MOL000098,MOL005761,MOL005768	Coagulation factor VII	F7
101	MOL005384,MOL000354	mRNA of Protein-tyrosine phosphatase, non-receptor type 1	PTPN1
102	MOL005384	Calcium-activated potassium channel subunit alpha 1	KCNMA1
103	MOL005384,MOL009374,MOL011072	Alpha-1D adrenergic receptor	ADRA1D
104	MOL009374,MOL009377,MOL009387,MOL011072	Muscarinic acetylcholine receptor M5	CHRM5
105	MOL009374	Alpha-2C adrenergic receptor	ADRA2C
106	MOL009377	D(2) dopamine receptor	DRD2
107	MOL009379,MOL009414	Gamma-aminobutyric-acid receptor subunit alpha-6	GABRA6
108	MOL009411,MOL009423,MOL009424,MOL009430,MOL001004,MOL010176,MOL004440,MOL011074,MOL001040	Glucocorticoid receptor	NR3C1
109	MOL001004	Carbonic anhydrase II	CA2
110	MOL011072	Delta-type opioid receptor	OPRD1
111	MOL011072	Alpha-2B adrenergic receptor	ADRA2B
112	MOL002773,MOL000422,MOL006821,MOL000098	RAC-alpha serine/threonine-protein kinase	AKT1
113	MOL002773,MOL006821,MOL000098	Vascular endothelial growth factor A	VEGFA
114	MOL002773,MOL006821,MOL000098	72 kDa type IV collagenase	MMP2
115	MOL002773,MOL000422,MOL006821,MOL000098	Interstitial collagenase	MMP1
116	MOL002773,MOL000422,MOL000098	Heme oxygenase 1	HMOX1
117	MOL002773,MOL000422,MOL000098	Cytochrome P450 3A4	CYP3A4
118	MOL002773,MOL000422,MOL000098	Cytochrome P450 1A2	CYP1A2
119	MOL002773	Serum albumin	ALB
120	MOL002773,MOL006821,MOL000098	Caveolin-1	CAV1
121	MOL002773	Catenin beta-1	CTNNB1
122	MOL002773,MOL000098	Myc proto-oncogene protein	MYC
123	MOL002773	Caspase-7	CASP7
124	MOL002773,MOL000098	Tissue factor	F3
125	MOL002773,MOL000098	Gap junction alpha-1 protein	GJA1
126	MOL002773	Stromelysin-2	MMP10
127	MOL000354	Glycogen phosphorylase, muscle form	PYGM
128	MOL000354,MOL000098,MOL005761,MOL005768	Peroxisome proliferator activated receptor delta	PPARD
129	MOL000354	Glutamate receptor 2	GRIA2
130	MOL000354,MOL000422,MOL006821,MOL000098,MOL001439	Transcription factor p65	RELA
131	MOL000354,MOL000422,MOL006821,MOL000098	Xanthine dehydrogenase/oxidase	XDH
132	MOL000354,MOL000098	Neutrophil cytosol factor 1	NCF1
133	MOL000354	Oxidized low-density lipoprotein receptor 1	OLR1
134	MOL000422,MOL000098,MOL005759,MOL005766,MOL005770	DNA topoisomerase II	TOP2A
135	MOL000422,MOL006821	Inhibitor of nuclear factor kappa-B kinase subunit beta	IKBKB
136	MOL000422,MOL006821,MOL000098	Tumor necrosis factor	TNF
137	MOL000422,MOL006821,MOL000098	Activator of 90 kDa heat shock protein ATPase homolog 1	AHSA1
138	MOL000422,MOL006821	Mitogen-activated protein kinase 8	MAPK8
139	MOL000422,MOL006821,MOL000098	Signal transducer and activator of transcription 1-alpha/beta	STAT1
140	MOL000422,MOL006821,MOL000098	Cell division control protein 2 homolog	CDK1
141	MOL000422,MOL000098	Intercellular adhesion molecule 1	ICAM1
142	MOL000422,MOL000098	E-selectin	SELE
143	MOL000422,MOL000098	Vascular cell adhesion protein 1	VCAM1
144	MOL000422,MOL000098	Nuclear receptor subfamily 1 group I member 2	NR1I2
145	MOL000422,MOL000098	Cytochrome P450 1B1	CYP1B1
146	MOL000422,MOL000098,MOL001439	Arachidonate 5-lipoxygenase	ALOX5
147	MOL000422,MOL000492,MOL000098	Hyaluronan synthase 2	HAS2
148	MOL000422,MOL000098	Glutathione S-transferase P	GSTP1
149	MOL000422,MOL000098	Aryl hydrocarbon receptor	AHR
150	MOL000422,MOL000098	26S proteasome non-ATPase regulatory subunit 3	PSMD3
151	MOL000422,MOL000098	Solute carrier family 2, facilitated glucose transporter member 4	SLC2A4
152	MOL000422,MOL000098	Nuclear receptor subfamily 1 group I member 3	NR1I3
153	MOL000422,MOL000098	Insulin receptor	INSR
154	MOL000422,MOL000098	Type I iodothyronine deiodinase	DIO1
155	MOL000422	Serine/threonine-protein phosphatase 2B catalytic subunit alpha isoform	PPP3CA
156	MOL000422,MOL000098	Glutathione S-transferase Mu 1	GSTM1
157	MOL000422,MOL000098	Glutathione S-transferase Mu 2	GSTM2
158	MOL000422	Aldo-keto reductase family 1 member C3	AKR1C3
159	MOL000422	Antileukoproteinase	SLPI
160	MOL000492,MOL006821	Catalase	CAT
161	MOL005236	Pancreatic alpha-amylase	AMY2A
162	MOL005236	NADPH oxidase activator 1	NOXA1
163	MOL005236	GA-binding protein subunit beta-1	GABPB1
164	MOL006821	Tyrosine-protein kinase Fyn	FYN
165	MOL006821	Interferon regulatory factor 3	IRF3
166	MOL006821	Serine/threonine-protein kinase TBK1	TBK1
167	MOL006821	Angiotensinogen	AGT
168	MOL006821,MOL000098,MOL005755	Epidermal growth factor receptor	EGFR
169	MOL006821	Signal transducer and activator of transcription 3	STAT3
170	MOL006821	Basic fibroblast growth factor receptor 1	FGFR1
171	MOL006821,MOL000098	Bcl-2-like protein 1	BCL2L1
172	MOL006821,MOL000098	Proto-oncogene c-Fos	FOS
173	MOL006821,MOL000098	Cyclin-dependent kinase inhibitor 1	CDKN1A
174	MOL006821,MOL000098	Eukaryotic translation initiation factor 6	EIF6
175	MOL006821	Vascular endothelial growth factor receptor 1	FLT1
176	MOL006821	Vascular endothelial growth factor receptor 2	KDR
177	MOL006821	Early growth response protein 1	EGR1
178	MOL006821	40S ribosomal protein SA	RPSA
179	MOL006821	Platelet-derived growth factor subunit B	PDGFB
180	MOL006821,MOL000098	Matrix metalloproteinase-9	MMP9
181	MOL006821	Mitogen-activated protein kinase 3	MAPK3
182	MOL006821,MOL000098,MOL001439	Mitogen-activated protein kinase 1	MAPK1
183	MOL006821,MOL000098,MOL001439	Pro-epidermal growth factor	EGF
184	MOL006821	Fibroblast growth factor 10	FGF10
185	MOL006821,MOL000098	Retinoblastoma-associated protein	RB1
186	MOL006821,MOL001439	Cell division protein kinase 4	CDK4
187	MOL006821	Beta-type platelet-derived growth factor receptor	PDGFRB
188	MOL006821,MOL000098	Interleukin-6	IL6
189	MOL006821	Cell division protein kinase 6	CDK6
190	MOL006821,MOL000098	Cyclin-dependent kinase inhibitor 2A, isoforms 1/2/3	CDKN2A
191	MOL006821	Eukaryotic translation elongation factor 1 epsilon-1	EEF1E1
192	MOL006821,MOL000098	Cellular tumor antigen p53	TP53
193	MOL006821	Neutrophil elastase	ELANE
194	MOL006821	Matrix metalloproteinase-14	MMP14
195	MOL006821,MOL000098	ETS domain-containing protein Elk-1	ELK1
196	MOL006821	Dual specificity mitogen-activated protein kinase kinase 1	MAP2K1
197	MOL006821	Involucrin	IVL
198	MOL006821	1-phosphatidylinositol-4,5-bisphosphate phosphodiesterase gamma-1	PLCG1
199	MOL006821,MOL000098	NF-kappa-B inhibitor alpha	NFKBIA
200	MOL006821	Ribosomal protein S6 kinase beta-1	RPS6KB1
201	MOL006821,MOL000098	NADPH--cytochrome P450 reductase	POR
202	MOL006821,MOL000098	Ornithine decarboxylase	ODC1
203	MOL006821,MOL000098	DNA topoisomerase 1	TOP1
204	MOL006821	Low-density lipoprotein receptor	LDLR
205	MOL006821	E3 ubiquitin-protein ligase Mdm2	MDM2
206	MOL006821	Ras-specific guanine nucleotide-releasing factor 2	RASGRF2
207	MOL006821,MOL000098	RAF proto-oncogene serine/threonine-protein kinase	RAF1
208	MOL006821	Bcl-2 homologous antagonist/killer	BAK1
209	MOL006821	Bcl-2-like protein 10	BCL2L10
210	MOL006821	Bcl-2-binding component 3	BBC3
211	MOL006821	Mitogen-activated protein kinase kinase kinase 1	MAP3K1
212	MOL006821	Bcl-2-like protein 2	BCL2L2
213	MOL006821	Bcl2 antagonist of cell death	BAD
214	MOL006821	Catechol O-methyltransferase	COMT
215	MOL006821,MOL000098	Superoxide dismutase [Cu-Zn]	SOD1
216	MOL006821	Serum amyloid A protein	SAA1
217	MOL006821	Protein kinase C epsilon type	PRKCE
218	MOL006821	Amyloid beta A4 protein	APP
219	MOL006821	Telomerase protein component 1	TEP1
220	MOL006821	Huntingtin	HTT
221	MOL006821	Metalloproteinase inhibitor 1	TIMP1
222	MOL006821	Metalloproteinase inhibitor 2	TIMP2
223	MOL006821	Tyrosyl-DNA phosphodiesterase 1	TDP1
224	MOL006821	Glycerophosphodiester phosphodiesterase domain-containing protein 5	GDPD5
225	MOL006821,MOL000098	Stromelysin-1	MMP3
226	MOL006821	Collagenase 3	MMP13
227	MOL006821	Cyclin-dependent kinase inhibitor 1C	CDKN1C
228	MOL006821,MOL000098	Hypoxia-inducible factor 1-alpha	HIF1A
229	MOL006821	Insulin-like growth factor 1 receptor	IGF1R
230	MOL006821	Fos-related antigen 1	FOSL1
231	MOL006821	Fos-related antigen 2	FOSL2
232	MOL006821	Protein fosB	FOSB
233	MOL006821	Transcription factor jun-B	JUNB
234	MOL006821	Transcription factor jun-D	JUND
235	MOL006821,MOL000098	Protein CBFA2T1	RUNX1T1
236	MOL006821,MOL000098,MOL001439	Probable E3 ubiquitin-protein ligase HERC5	HERC5
237	MOL006821	Proliferating cell nuclear antigen	PCNA
238	MOL006821	Glucocorticoid receptor DNA-binding factor 1	ARHGAP35
239	MOL006821	Matrilysin	MMP7
240	MOL006821	Ephrin type-A receptor 2	EPHA2
241	MOL006821	Endothelin-1 receptor	EDNRA
242	MOL006821	Endothelin-1	EDN1
243	MOL006821	Vimentin	VIM
244	MOL006821,MOL000098	78 kDa glucose-regulated protein	HSPA5
245	MOL006821,MOL000098	Receptor tyrosine-protein kinase erbB-2	ERBB2
246	MOL006821	Ribosomal protein S6 kinase alpha-1	RPS6KA1
247	MOL006821	Forkhead box protein O1	FOXO1
248	MOL006821	T-cell surface glycoprotein CD4	CD4
249	MOL006821	Dihydrofolate reductase	DHFR
250	MOL006821	Serine/threonine-protein kinase pim-2	PIM2
251	MOL006821	Heparin-binding growth factor 2	FGF2
252	MOL006821	Homeobox protein Hox-D1	HOXD1
253	MOL006821	Tumor necrosis factor receptor superfamily member 6	FAS
254	MOL006821	MAP kinase-activating death domain protein	MADD
255	MOL006821	Cytochrome P450 3A7	CYP3A7
256	MOL006821	3-oxoacyl-[acyl-carrier-protein] synthase, mitochondrial	OXSM
257	MOL006821	High affinity immunoglobulin epsilon receptor subunit alpha	FCER1A
258	MOL006821	CCAAT/enhancer-binding protein alpha	CEBPA
259	MOL006821	Toll-like receptor 4	TLR4
260	MOL006821	Transcription factor Sp1	SP1
261	MOL006821	NADP-dependent malic enzyme	ME1
262	MOL006821	Sterol regulatory element-binding protein 2	SREBF2
263	MOL006821	3-oxo-5-alpha-steroid 4-dehydrogenase 2	SRD5A2
264	MOL006821	Cyclic AMP-responsive element-binding protein 1	CREB1
265	MOL006821	DNA (cytosine-5)-methyltransferase 3A	DNMT3A
266	MOL006821	DNA (cytosine-5)-methyltransferase 3B	DNMT3B
267	MOL006821	Interleukin-6 receptor subunit beta	IL6ST
268	MOL006821	Cadherin-1	CDH1
269	MOL006821	Cholesterol 7-alpha-monooxygenase	CYP7A1
270	MOL006821	Mitogen-activated protein kinase 7	MAPK7
271	MOL006821	Mucin-5AC	MUC5AC
272	MOL006821	Calcium/calmodulin-dependent protein kinase kinase 2	CAMKK2
273	MOL000098	Interleukin-1 beta	IL1B
274	MOL000098	C-C motif chemokine 2	CCL2
275	MOL000098	Prostaglandin E2 receptor EP3 subtype	PTGER3
276	MOL000098	Interleukin-8	CXCL8
277	MOL000098,MOL001439	Protein kinase C beta type	PRKCB
278	MOL000098	Baculoviral IAP repeat-containing protein 5	BIRC5
279	MOL000098	Dual oxidase 2	DUOX2
280	MOL000098	Heat shock protein beta-1	HSPB1
281	MOL000098	Estrogen sulfotransferase	SULT1E1
282	MOL000098	Maltase-glucoamylase, intestinal	MGAM
283	MOL000098	Interleukin-2	IL2
284	MOL000098	G2/mitotic-specific cyclin-B1	CCNB1
285	MOL000098	Tissue-type plasminogen activator	PLAT
286	MOL000098	Thrombomodulin	THBD
287	MOL000098	Plasminogen activator inhibitor 1	SERPINE1
288	MOL000098	Collagen alpha-1(I) chain	COL1A1
289	MOL000098	Interferon gamma	IFNG
290	MOL000098,MOL001439	Phosphatidylinositol-3,4,5-trisphosphate 3-phosphatase and dual-specificity protein phosphatase PTEN	PTEN
291	MOL000098	Interleukin-1 alpha	IL1A
292	MOL000098	Myeloperoxidase	MPO
293	MOL000098	ATP-binding cassette sub-family G member 2	ABCG2
294	MOL000098	Nuclear factor erythroid 2-related factor 2	NFE2L2
295	MOL000098	NAD(P)H dehydrogenase [quinone] 1	NQO1
296	MOL000098	Poly [ADP-ribose] polymerase 1	PARP1
297	MOL000098	Collagen alpha-1(III) chain	COL3A1
298	MOL000098	C-X-C motif chemokine 11	CXCL11
299	MOL000098	C-X-C motif chemokine 2	CXCL2
300	MOL000098	DDB1- and CUL4-associated factor 5	DCAF5
301	MOL000098	Serine/threonine-protein kinase Chk2	CHEK2
302	MOL000098	Claudin-4	CLDN4
303	MOL000098	Peroxisome proliferator-activated receptor alpha	PPARA
304	MOL000098	Heat shock factor protein 1	HSF1
305	MOL000098	C-reactive protein	CRP
306	MOL000098	C-X-C motif chemokine 10	CXCL10
307	MOL000098	Inhibitor of nuclear factor kappa-B kinase subunit alpha	CHUK
308	MOL000098	Osteopontin	SPP1
309	MOL000098	Runt-related transcription factor 2	RUNX2
310	MOL000098	Ras association domain-containing protein 1	RASSF1
311	MOL000098	Transcription factor E2F1	E2F1
312	MOL000098	Transcription factor E2F2	E2F2
313	MOL000098	Prostatic acid phosphatase	ACP3
314	MOL000098	Cathepsin D	CTSD
315	MOL000098	Insulin-like growth factor-binding protein 3	IGFBP3
316	MOL000098	Insulin-like growth factor II	IGF2
317	MOL000098	CD40 ligand	CD40LG
318	MOL000098	Interferon regulatory factor 1	IRF1
319	MOL000098	Receptor tyrosine-protein kinase erbB-3	ERBB3
320	MOL000098	Procollagen C-endopeptidase enhancer 1	PCOLCE
321	MOL000098	Puromycin-sensitive aminopeptidase	NPEPPS
322	MOL000098	Hexokinase-2	HK2
323	MOL000098	Homeobox protein Nkx-3.1	NKX3-1
324	MOL000098	Ras GTPase-activating protein 1	RASA1
325	MOL001439	Transient receptor potential cation channel subfamily V member 1	TRPV1
326	MOL001439	Tumor necrosis factor receptor superfamily member 1A	TNFRSF1A
327	MOL001439	Platelet endothelial cell adhesion molecule	PECAM1
328	MOL001439	Cytosolic phospholipase A2	PLA2G4A
329	MOL001439	P-selectin	SELP
330	MOL001439	Prostaglandin E synthase	PTGES
331	MOL001439	Beta-galactosidase	GLB1
332	MOL001439	Aldehyde dehydrogenase, mitochondrial	ALDH2
333	MOL001439	ATP-binding cassette sub-family A member 1	ABCA1
334	MOL001439	Aldehyde dehydrogenase, dimeric NADP-preferring	ALDH3A1
335	MOL001439	Mitochondrial uncoupling protein 2	UCP2
336	MOL001439	Complement C1r subcomponent	C1R
337	MOL001439	Cholesteryl ester transfer protein	CETP
338	MOL001439	ATP-binding cassette sub-family G member 1	ABCG1
339	MOL001439	Multidrug resistance-associated protein 4	ABCC4
340	MOL001439	Potassium channel subfamily K member 10	KCNK10
341	MOL001439	Tumor necrosis factor receptor superfamily member 1B	TNFRSF1B
342	MOL001439	Prostaglandin E synthase 2	PTGES2
343	MOL001439	Potassium channel subfamily K member 2	KCNK2
344	MOL001439	Collagen alpha-2(I) chain	COL1A2
