# Supplementary material for: The mechanism of Gejie Zhilao Pill in treating tuberculosis based on network pharmacology and molecular docking verification
Source: Front Cell Infect Microbiol. 2024 Jul 2;14:1405627. doi: 10.3389/fcimb.2024.1405627 (PMC11250621; doi:10.3389/fcimb.2024.1405627)
Supplement: Supplementary file 5 [file DataSheet_5.xlsx]

## Sheet: Sheet1
Serial number	Mol ID	Molecule Name	OB (%)	DL
1	MOL001558	sesamin	56.55	0.83
2	MOL000358	beta-sitosterol	36.91	0.75
3	MOL000359	sitosterol	36.91	0.75
4	MOL000392	formononetin	69.67	0.21
5	MOL000449	Stigmasterol	43.83	0.76
6	MOL005384	suchilactone	57.52	0.56
7	MOL009363	tuberostemonine C	55.34	0.74
8	MOL009374	7-methoxy-3-methyl-2,5-dihydroxy-9,10-dihydrophenanthrene	59	0.21
9	MOL009377	bisdehydroneotuberostemonine	51.14	0.74
10	MOL009379	2-oxostenine	72.94	0.34
11	MOL009380	bisdehydrostemoninine	38.51	0.73
12	MOL009381	bisdehydrostemoninine A	62.64	0.68
13	MOL009382	bisdehydrostemoninine B	46.05	0.64
14	MOL009386	3,3'-bis-(3,4-dihydro-4-hydroxy-6-methoxy)-2H-1-benzopyran	52.11	0.54
15	MOL009387	didehydrotuberostemonine	51.91	0.74
16	MOL009388	dihydrostemoninine	68.01	0.72
17	MOL009394	stemonamine	45.19	0.35
18	MOL009409	oxystemoninine	42.79	0.77
19	MOL009411	protostemotinine	45.99	0.75
20	MOL009414	sessilifoliamide C	65.87	0.2
21	MOL009419	sessilifoliamide H	43.68	0.68
22	MOL009422	sessilifoline B	58.81	0.29
23	MOL009423	sessilistemonamine A	40.28	0.73
24	MOL009424	sessilistemonamine B	40.64	0.73
25	MOL009430	stemonamide	67.46	0.38
26	MOL009431	stemonine	81.75	0.72
27	MOL009433	stemoninine B	74.77	0.73
28	MOL009434	stemoninoamide	66.7	0.33
29	MOL001004	pelargonidin	37.99	0.21
30	MOL010176	cordiline	36.81	0.71
31	MOL010193	ussuriendine	69.46	0.43
32	MOL010197	verticinone	52.43	0.67
33	MOL004440	Peimisine	57.4	0.81
34	MOL009593	verticinone	60.07	0.67
35	MOL011072	Quinicine	75.44	0.33
36	MOL011074	Scillaren A_qt	57.67	0.78
37	MOL011075	Shikodonin	78.16	0.56
38	MOL001771	poriferast-5-en-3beta-ol	36.91	0.75
39	MOL002773	beta-carotene	37.18	0.58
40	MOL000354	isorhamnetin	49.6	0.31
41	MOL000422	kaempferol	41.88	0.24
42	MOL004350	Ruvoside_qt	36.12	0.76
43	MOL000492	(+)-catechin	54.83	0.24
44	MOL005236	gibberellin	81.59	0.53
45	MOL006821	(-)-epigallocatechin-3-gallate	55.09	0.77
46	MOL000098	quercetin	46.43	0.28
47	MOL005755	1-(4-hydroxybenzyl)-4-methoxy-9,10-dihydrophenanthrene-2,7-diol	54.18	0.55
48	MOL005756	2,3,4,7-tetramethoxyphenanthrene	39.09	0.29
49	MOL005759	2,7-dihydroxy-4-methoxyphenanthrene-2,7-O-diglucoside	30.22	0.74
50	MOL005761	3-(p-hydroxybenzyl)-4-methoxy-9,10-dihydrophenanthrene	37.98	0.55
51	MOL005766	3,7-dihydroxy-2,4-dimethoxyphenanthrene-3-O-glucoside	31.46	0.78
52	MOL005768	4,7-dihydroxy-1-p-hydroxybenzyl-2-methoxy-9,10-dihydrophenanthrene	30.54	0.55
53	MOL005770	bletlol A	54.43	0.55
54	MOL005773	blespirol	43.74	0.86
55	MOL001040	(2R)-5,7-dihydroxy-2-(4-hydroxyphenyl)chroman-4-one	42.36	0.21
56	MOL005043	campest-5-en-3beta-ol	37.58	0.71
57	MOL008601	Methyl arachidonate	46.9	0.23
58	MOL000953	CLR	37.87	0.68
59	MOL001439	arachidonic acid	45.57	0.2
60	MOL001645	Linoleyl acetate	42.1	0.2
61	MOL005320	Arachidonic Acid	45.57	0.2
