# Supplementary material for: The mechanism of Gejie Zhilao Pill in treating tuberculosis based on network pharmacology and molecular docking verification
Source: Front Cell Infect Microbiol. 2024 Jul 2;14:1405627. doi: 10.3389/fcimb.2024.1405627 (PMC11250621; doi:10.3389/fcimb.2024.1405627)
Supplement: Supplementary file 6 [file DataSheet_6.xlsx]

## Sheet: Sheet1
GJZLW	tuberculosis	GJZLW AND tuberculosis
PTGS1	SLC11A1	PTGS1
PTGS2	IFNG	PTGS2
RXRG	MTBS1	IL10
NCOA2	IFNGR1	FASN
F10	TNF	ACACA
SCN5A	TLR2	G6PD
CCND1	CISH	CYP2B6
IL10	MTBSX	ADRB2
FASN	IL10	OPRM1
ACACA	IL12RB1	CYP1A1
G6PD	MAPKAPK3	BCL2
NOS3	LOC129936806	BAX
ECE1	MTBS2	CASP9
ACADM	MTBS3	JUN
CYP2B6	CD209	CASP3
UGT1A1	CD81-AS1	CASP8
SREBF1	CD244	TGFB1
NOX3	MIR3945HG	PON1
NOX1	HLA-DRB1	NR3C2
ACOX1	IL12B	NOS2
ACLY	INHA	PPARG
EHHADH	ADA	MAPK14
AUH	NAT2	F2
HADHB	CCL2	DPEP1
DECR1	STAT1	IL4
ECI1	ALB	SIRT1
PGR	CRP	LTA4H
HSP90AB1	VDR	CTRB1
PIK3CG	MBL2	AKT1
KCNH2	TLR4	VEGFA
PRKACA	IL6	MMP2
DRD1	GNLY	MMP1
CHRM3	CXCL10	HMOX1
CHRM1	IL2	CYP3A4
GABRA2	IL1B	CYP1A2
CHRM4	IL4	ALB
PDE3A	IL18	CTNNB1
HTR2A	SP110	F3
GABRA5	LINC01672	MMP10
ADRA1A	CD4	RELA
GABRA3	IFNGR2	XDH
CHRM2	CYBB	NCF1
ADRA1B	P2RX7	TOP2A
ADRB2	CXCL8	TNF
CHRNA2	IL17A	MAPK8
SLC6A4	HLA-DQB1	STAT1
OPRM1	NOD2	ICAM1
GABRA1	TIRAP	VCAM1
CHRNA7	CCL3	NR1I2
CYP1A1	GPT	ALOX5
BCL2	CYP2E1	GSTP1
BAX	TLR9	AHR
CASP9	TMX2-CTNND1	GSTM1
JUN	LOC117307477	SLPI
CASP3	LINC02605	CAT
CASP8	MRC1	IRF3
PRKCA	CYP2B6	TBK1
TGFB1	HLA-A	EGFR
PON1	TLR1	STAT3
MAP2	IL2RA	RPSA
NR3C2	CD8A	MMP9
NOS2	HSPD1	MAPK3
ESR1	CLEC7A	MAPK1
AR	CCL4	EGF
PPARG	B2M	IL6
RXRA	IRGM	TP53
SLC6A3	HSPE1	ELANE
ESR2	MIR889	MMP14
DPP4	ACE	MAP2K1
MAPK14	SP140	NFKBIA
GSK3B	TGFB1	POR
CDK2	MIF	RAF1
MAOB	HP	SOD1
CHEK1	CD14	SAA1
PRSS1	CAMP	TIMP1
PIM1	CXCL9	TIMP2
CCNA2	CYP3A4	MMP3
CALM	CXCR3	HIF1A
PKIA	RPS12	MMP7
F2	CCL5	EDNRA
ACHE	CXCR4	VIM
DPEP1	GSTM1	FOXO1
IL4	GLUL	CD4
SIRT1	CERNA3	DHFR
ATP5F1B	MYD88	FAS
MTND6	DTYMK	TLR4
HSD3B2	CD1B	SP1
HSD3B1	TLR6	CREB1
ADH1C	RORC	CYP7A1
IGHG1	HLA-B	IL1B
NCOA1	CYP51A1	CCL2
ADRA2A	MIR21	CXCL8
SLC6A2	NOS2	DUOX2
AKR1B1	IL7	IL2
PLAU	MMP9	PLAT
LTA4H	GSTT1	THBD
MAOA	F2	IFNG
CTRB1	ESX1	PTEN
ADRB1	CD86	IL1A
F7	TAP1	MPO
PTPN1	IRF1	ABCG2
KCNMA1	GC	NFE2L2
ADRA1D	MIR155	NQO1
CHRM5	FN1	CXCL11
ADRA2C	TST1	CXCL2
DRD2	TST2	PPARA
GABRA6	PDE6B	CRP
NR3C1	MMP1	CXCL10
CA2	ABCB1	SPP1
OPRD1	CEACAM5	CTSD
ADRA2B	MIR223	CD40LG
AKT1	CD1C	IRF1
VEGFA	LAMP1	HK2
MMP2	PDCD1	TNFRSF1A
MMP1	PDF	PECAM1
HMOX1	GZMB	PLA2G4A
CYP3A4	C3	ABCA1
CYP1A2	HLA-DQA1	TNFRSF1B
ALB	SOCS1
CAV1	TNFRSF1A
CTNNB1	STAT3
MYC	CAT
CASP7	CCR7
F3	CD69
GJA1	ITGAM
MMP10	MASP2
PYGM	H19
PPARD	IL5
GRIA2	NADK
RELA	MIR144
XDH	ADK
NCF1	RNF213
OLR1	AFP
TOP2A	CP
IKBKB	CCR5
TNF	CD1A
AHSA1	IL1RN
MAPK8	GLYATL1
STAT1	BMP6
CDK1	LTA4H
ICAM1	ISG15
SELE	SERPINA1
VCAM1	TBP
NR1I2	CD80
CYP1B1	TYK2
ALOX5	IL1A
HAS2	PGM1
GSTP1	TLR5
AHR	CTSG
PSMD3	IL15
SLC2A4	IL13
NR1I3	IFI44L
INSR	ADPGK
DIO1	SELL
PPP3CA	PRF1
GSTM1	IFNAR1
GSTM2	SOD2-OT1
AKR1C3	LTF
SLPI	CLEC4M
CAT	TF
AMY2A	HLA-DRB3
NOXA1	CSF2
GABPB1	IL22
FYN	CD40LG
IRF3	MAPK14
TBK1	ICAM1
AGT	EMSLR
EGFR	PSG2
STAT3	HAVCR2
FGFR1	ARL8B
BCL2L1	LTA
FOS	IFNB1
CDKN1A	SLX1A-SULT1A3
EIF6	SOD1
FLT1	VPS33B
KDR	FAS
EGR1	MIR125A
RPSA	DYNC2H1
PDGFB	CACNA1G-AS1
MMP9	NFKB1
MAPK3	LOC119266102
MAPK1	STAT2
EGF	IRF9
FGF10	ILVBL
RB1	TNFRSF8
CDK4	LACTB
PDGFRB	FOXP3
IL6	CD274
CDK6	PSMB8
CDKN2A	ALPP
EEF1E1	LOC126862536
TP53	CD28
ELANE	NLRP3
MMP14	EPX
ELK1	KRT19
MAP2K1	TAP2
IVL	GGT1
PLCG1	PPIG
NFKBIA	NR1I2
RPS6KB1	IL1R1
POR	SERPINC1
ODC1	PTPRC
TOP1	HLA-DRB5
LDLR	SFTPA1
MDM2	IL32
RASGRF2	CTLA4
RAF1	AGER
BAK1	BTNL2
BCL2L10	RAB7A
BBC3	AGTR1
MAP3K1	CASP1
BCL2L2	MAPK1
BAD	SIGIRR
COMT	SOCS3
SOD1	TIMP1
SAA1	ZNF740
PRKCE	SLCO1B1
APP	IL17F
TEP1	ACR
HTT	PDCD1LG2
TIMP1	CORO1A
TIMP2	SLC17A5
TDP1	WT1
GDPD5	JAK1
MMP3	MIR142
MMP13	HLA-DRA
CDKN1C	MUC16
HIF1A	HMOX1
IGF1R	SFTA3
FOSL1	PTPN22
FOSL2	GAPDH
FOSB	PPARG
JUNB	HLA-E
JUND	ICOS
RUNX1T1	SNORD15A
HERC5	LINC01554
PCNA	CYP27B1
ARHGAP35	IFIT3
MMP7	IL23A
EPHA2	IL12RB2
EDNRA	CD79A
EDN1	MPO
VIM	VEGFA
HSPA5	SLC26A6
ERBB2	CD40
RPS6KA1	HLA-DPB1
FOXO1	IL23R
CD4	IL27
DHFR	CBS
PIM2	CLRN2
FGF2	FASLG
HOXD1	TRC-GCA24-1
FAS	SFTPA2
MADD	LEP
CYP3A7	MIR642A
OXSM	MMP7
FCER1A	NPPB
CEBPA	ASAP1
TLR4	GLO1
SP1	GZMA
ME1	ATP12A
SREBF2	TRA-TGC7-1
SRD5A2	MC3R
CREB1	CREB1
DNMT3A	SFPQ
DNMT3B	MIR320A
IL6ST	ZNFX1
CDH1	KLK3
CYP7A1	OAS1
MAPK7	GBP1
MUC5AC	XCL1
CAMKK2	DEFA1
IL1B	EDNRB
CCL2	CXCR1
PTGER3	ROCR
CXCL8	TOLLIP
PRKCB	CXCL12
BIRC5	BCL2
DUOX2	AKT1
HSPB1	FASN
SULT1E1	RAB20
MGAM	UBC
IL2	TNFRSF1B
CCNB1	SLAMF1
PLAT	PRTN3
THBD	CXCR2
SERPINE1	CTSZ
COL1A1	MIR146A
IFNG	MEG3
PTEN	SFTPD
IL1A	ERVW-1
MPO	CSF3
ABCG2	GP2
NFE2L2	IFNAR2
NQO1	TLR8
PARP1	SH2D1A
COL3A1	IFNA2
CXCL11	TLR10
CXCL2	LYZ
DCAF5	DDN
CHEK2	CYRIB
CLDN4	ELANE
PPARA	SLC35A2
HSF1	CASP3
CRP	TMEM50B
CXCL10	CYP2C9
CHUK	TBX21
SPP1	LARS1
RUNX2	LINC00870
RASSF1	IL7R
E2F1	ALOX5
E2F2	REL
ACP3	MAP3K7
CTSD	FCGR1A
IGFBP3	CYP2C8
IGF2	BPI
CD40LG	RELA
IRF1	MIR451A
ERBB3	ENSG00000262094
PCOLCE	LINC01857
NPEPPS	TRD-GTC9-1
HK2	RAB5A
NKX3-1	TXN
RASA1	GSK3A
TRPV1	TRIM27
TNFRSF1A	TAX1BP1
PECAM1	CR1
PLA2G4A	MCL1
SELP	CEACAM7
PTGES	F3
GLB1	HMGB1
ALDH2	IFIT1B
ABCA1	PLG
ALDH3A1	IGKC
UCP2	IGHG2
C1R	PTX3
CETP	RPSA
ABCG1	DHFR
ABCC4	ITGAL
KCNK10	SCAT1
TNFRSF1B	MX1
PTGES2	IFIT1
KCNK2	ENO2
COL1A2	ACTA2
	DIAPH1
	GUCY1A1
	CLEC1A
	RNF213-AS1
	MYMY1
	IL9
	MIR29A
	CYP2D6
	MIR17
	DUSP14
	HSD17B8
	CYBA
	IGHE
	CD68
	SPP1
	FOXO3
	IL2RB
	PLAT
	XPO1
	MAPK3
	MARCO
	HGS
	HLA-C
	PHGDH
	TAC1
	CYP2C19
	CLEC4E
	HAMP
	POMC
	CCL1
	CGAS
	MIR378A
	ATP4A
	LGALS9
	KRIT1
	MIR140
	G6PD
	CASP8
	HLA-DQB2
	CCL8
	HLA-DRB4
	EMB
	TRN-GTT2-1
	ANXA1
	SLPI
	HSP90AA1
	LAMP2
	IFNA1
	JUN
	ACP1
	ATP6V1H
	EXOSC10
	ITGB2
	HSPA4
	MR1
	GATA3
	CD27
	LINC-ROR
	ARG1
	MIRLET7E
	IL37
	GRP
	REN
	DUSP16
	JUP
	SNORD118
	MIR150
	TAB3
	MMP3
	MIR16-2
	CD163
	JAK2
	PTPN2
	CCR3
	RNU6-1
	EDNRA
	TUB
	NRL
	CFC1
	GLIS3
	NT5C1B
	NT5C1B-RDH14
	PLA2G2A
	SIGLEC1
	FCGR3A
	MIR22
	CASC8
	ACACA
	CD247
	ULK1
	DEFB4A
	MICA
	CCR1
	RBP4
	CDKN3
	MIR30C1
	IL11
	SP1
	STAT4
	TRD
	MIR486-2
	TNFSF15
	CLEC12A
	FCGR2A
	FTSJ1
	CTDSP1
	PSMB9
	HIF1A
	MIRLET7G
	IL26
	IL12A
	C1QA
	ESD
	TNFRSF9
	SLC11A2
	BTLA
	SLC29A1
	RALA
	FBL
	SNRNP70
	MIR486-1
	IRF8
	TRAF6
	LY96
	CEBPB
	ITGB1
	CLEC6A
	SLC40A1
	MIR125B1
	SOD2
	DNAH8
	EREG
	HCN4
	AGXT
	GPT2
	SCUBE2
	TRAFD1
	FBXL8
	LINC01262
	MIR4322
	TREM1
	SLCO2A1
	TREM2
	IRAK1
	CCL18
	OGDH
	CCL11
	MMP8
	MIR7-3HG
	LOC654780
	PIAS1
	IFITM1
	IFI35
	MIRLET7B
	FZD5
	NR1H2
	IGES
	MIR423
	GSTP1
	FDXR
	CIITA
	MIR582
	IDO1
	LEPQTL1
	RIPK2
	CDH13
	STXBP5
	AHCYL2
	PARD3B
	ZNF229
	FCGR1BP
	CYP1A1
	VCAM1
	MMP2
	WNT5A
	MSLN
	CALCA
	LBP
	MIR30C2
	SNORD44
	HSP90B1
	MIR193A
	LMNA
	TGFB3
	TTN
	NR3C2
	RYR2
	DSC2
	DSG2
	PKP2
	DSC3
	CTNNA3
	TMEM43
	CFHR5
	PPP2R3C
	CFHR2
	ITIH2
	CUTA
	CUZD1
	MIR4659B
	MIR4713
	NCF2
	RAB4B-EGLN2
	RLBP1
	RBP3
	EBI3
	CFTR
	ADCY10
	CPT2
	TUBG1
	KCNT1
	UNC80
	MT-CYB
	CCR6
	LILRB1
	MIR483
	MIR23A
	MAF
	LCN2
	BAG6
	NCR1
	GLDC
	MIR125B2
	ITGAX
	CXCL2
	SNORD46
	MAP3K5
	MPP1
	GSR
	IL1RAPL2
	MIR32
	LAG3
	HSPA8
	FH
	TNFSF13B
	KLRG1
	NALT1
	MSRA
	GBP5
	S100A12
	KLRD1
	CCAT1
	MIR93
	AGTR2
	RPS4XP18
	NFE2L2
	CCR2
	CTSD
	PRKN
	CCL20
	SNORD104
	PEPD
	EEA1
	TADA2A
	ITGA5
	UBE3A
	MMP12
	CS
	DHPS
	PACRG
	HLA-G
	IL33
	MMP10
	NEAT1
	TP53
	NCF1
	EPAS1
	CR2
	KLK4
	GNE
	CTDP1
	PPCS
	LRBA
	NDUFA5
	CYGB
	CES3
	CTRB1
	TIMM10
	NAT9
	FEZF2
	CTRB2
	WDFY2
	MIR4523
	MIR4536-1
	IL21
	SFRP1
	NOTCH4
	CD5L
	B3GAT1
	C11orf87
	MIR146B
	RPS27A
	HSPA1A
	SLCO1B3
	UNG
	MIR20B
	FZD6
	PLCD1
	RSPO4
	MFN2
	TOX
	IL36G
	MIR132
	CD36
	TNC
	SLC22A5
	SLC22A4
	MIRLET7D
	MIR193B
	MIR370
	MIR28
	MIR450A2
	MIR2110
	MIR1246
	NFKBIL1
	CMPK1
	ATF2
	CXCL1
	USP18
	MAPK8
	CAMK2G
	ITGA4
	LIPA
	NQO1
	ABCA1
	CYP1A2
	KPNB1
	PIK3CA
	DLD
	IL1R2
	CRAT
	NR2C2
	SMAD5-AS1
	RETN
	SPN
	MIR33B
	RAB5C
	MIR155HG
	NELFCD
	HGF
	DROSHA
	PDE3B
	WFDC2
	HFE
	PROCR
	PKP3
	ANO9
	MIR342
	BDNF-AS
	PTPN6
	LGALS3
	MIR20A
	RAD50
	KIF3A
	SEPTIN8
	PRL
	SLC7A11
	CD53
	POSTN
	LINC02224
	MFHAS1
	LRRK2
	SIRT1
	RNF187
	ESRRB
	TGM6
	SH3RF2
	TLR3
	TIMP3
	VIM
	CD63
	MIR302A
	MIR4732
	S100A8
	HAUS6
	HDAC1
	PLA2G4A
	ADIPOQ
	NR1H3
	MYBBP1A
	DEFA3
	RMRP
	MIR197
	MIR671
	MDH2
	MAGI1
	KIR3DS1
	TSC2
	CD34
	CARD9
	IKBKG
	CCN2
	EPO
	PF4
	MIR708
	STX6
	GATA6
	MC4R
	RBBP8
	GLRX5
	CABLES1
	CTAGE1
	C6orf118
	PARAIL
	LOC101928446
	RPL6P14
	PTGER4
	NPC2
	LGALS8
	HULC
	MIR215
	ANXA5
	SERPINB9
	MIR26A2
	PCED1B-AS1
	INE1
	HCG27
	ENO1
	FTO
	IMPA1
	DBT
	MIAT
	TRG
	HMGCR
	AKR1A1
	FCN2
	OSM
	EGF
	PIK3R1
	CHIT1
	IRAK4
	PRKCZ
	CCL15
	MIR296
	ADAM17
	PDE4A
	GCLC
	SERPINA3
	S100A9
	SCGB1A1
	SERPINB1
	BPIFA1
	ZXDC
	TGFBR1
	PDP1
	NNT
	VAMP3
	CCL3L1
	IRX2-DT
	MIR34C
	MIR196B
	MIR221
	PWAR4
	MIR4286
	MIRLET7C
	HDAC6
	IL6R
	DCN
	PYCARD
	NKRF
	FMO2
	PLAUR
	EEF1A1
	PTK2B
	IDH1
	POR
	H6PD
	NLRP12
	DEFB1
	CCL27
	KLRB1
	SERPINF2
	ASAH2
	HLA-DQA2
	HLA-DQB1-AS1
	HLA-DRB6
	ATG16L1
	CTSW
	ENSG00000196893
	TNFSF11
	TNFRSF11B
	PPM1A
	NORAD
	NT5E
	LEPR
	CASP9
	GPI
	PON1
	IGF2R
	TCIRG1
	SOD3
	PTPN3
	NR2E3
	DLEU2
	GSTT1-AS1
	HNF1A-AS1
	ABCB11
	NOTCH1
	TYMS
	TBK1
	RAB11A
	IL17D
	CASP10
	EGFR
	MIRLET7A1
	MIR29C
	ANXA3
	BAX
	AMACR
	VDAC1
	CARD16
	UGT1A
	MIR941-4
	ROCK1
	MIR325
	ORM1
	BECN1
	UGT2B7
	CXCL11
	CTNNB1
	IL3
	MIR502
	PNP
	TGIF1
	CCR4
	PLCG2
	LIG1
	PTS
	MB
	COASY
	GFER
	IL10RA
	AICDA
	CNKSR1
	MIR424
	MIR522
	NME4
	VPS33A
	CES2
	LINC01550
	LINC00926
	ABCG2
	CYP21A1P
	CYP7A1
	BMAL1
	RBKS
	MIR346
	MIR106A
	SLC2A1
	DUOX2
	CTSB
	SAA1
	TNFSF8
	TGFBR2
	NFKBIA
	ZAP70
	HPRT1
	TAB2
	TRAF1
	CARD8
	CXCL17
	SCARNA5
	METTL3
	LRP2
	CUBN
	MMUT
	PRDM1
	UBASH3B
	TRE-TTC3-1
	MIR448
	DNAJB1P1
	TSC22D3
	PGK1
	UBB
	KPNA1
	UBA52
	MIR183
	SAMHD1
	TAT
	MICB
	CYCS
	FUT2
	TRAF2
	ICAM3
	ATG4C
	ATG9B
	TENT5A
	DEFA4
	MTOR
	JAK3
	CYP11A1
	PRDX6
	MARS1
	ENSG00000254325
	KIR2DL1
	MMP14
	SIRT3
	PCK2
	S100A4
	FIBP
	GAB2
	CD226
	HCST
	XIST
	MIR26A1
	CARMN
	LINC01085
	MIR500A
	MT-CO3
	MIR660
	CBL
	XDH
	SIRPA
	TRIM25
	FCGR3B
	PITRM1
	BORCS5
	PSORS1C3
	VKORC1
	ETFDH
	ABCB7
	DUT
	VPS11
	CDIPT
	CCN6
	RAB14
	TRIM14
	MIR185
	MIR31HG
	MIR542
	MIR147B
	MIR769
	DSCAM
	RPN2
	TPI1
	SIN3A
	PECAM1
	CD160
	ZBTB25
	DEFB103B
	PSD2-AS1
	NCF4
	DUOX1
	ARRB2
	MBP
	MALAT1
	SNCA
	IL18R1
	ARPC1B
	IL24
	DHX36
	GPR183
	SIGLEC14
	TSBP1-AS1
	PTEN
	XIAP
	EIF2AK3
	THBD
	AADAC
	TNFRSF18
	COLEC11
	MPC1
	MPC2
	SNHG16
	MIR1293
	TRP-TGG3-1
	RNU6-1228P
	OTX2P1
	RNASE3
	MAP2K1
	ADRB2
	TNKS2
	PLEK
	IL22RA1
	SAA4
	CUL9
	RIDA
	MTHFR
	AVP
	CALB2
	MIR106B
	RAF1
	NCAM1
	MASP1
	DLL4
	C5AR1
	KIF5B
	NSF
	P2RY1
	LIF
	RPS3
	TNFRSF4
	AIM2
	LSM4
	PARP9
	SLAMF6
	DUSP19
	HLA-F
	ICAM4
	RAB33A
	KXD1
	RAB13
	PLEKHM2
	BORCS7
	BORCS6
	BORCS8
	MIR27A
	MIR149
	IPW
	LINC02384
	SIMALR
	MIR3128
	MIR3945
	ABCC2
	IGK
	ABL1
	RRM1
	GUSB
	PRDX5
	ADAMTS4
	CRTC1
	NXF1
	DSCAM-AS1
	MSBP2
	PARK7
	ADCY3
	HK2
	CXCL5
	IL20
	MIR99A
	MIR10A
	MIR339
	MIR425
	MIR137
	MIR485
	MIR95
	MIR501
	MIR598
	TIMP2
	IL4R
	LONP1
	SLC22A1
	CDX2
	BLVRB
	TST
	AGFG1
	MYO18A
	MKRN1
	CLEC9A
	SNHG15
	KIR2DS1
	KIR2DS3
	MT-TT
	SRC
	AHCY
	TLR7
	YY1
	PTK2
	CD38
	PTGER2
	DLAT
	PPIA
	SPHK1
	CD1D
	CD82
	CST3
	SLC39A8
	TXNRD1
	ATN1
	DHX9
	RALBP1
	APLP2
	C4B
	BHLHE40
	TRIM22
	CXCL3
	IL27RA
	LILRB2
	NFAT5
	KCNN1
	DRAM2
	BATF2
	GLTP
	MIR99AHG
	PCAT1
	MIR532
	MIR511
	CRMA
	SNORD101
	SKAP1-AS2
	SNORD50A
	MIR1178
	MIR3125
	PCDH15
	ITGB3
	PIK3C3
	PRDX1
	YWHAE
	ITGAV
	OPRM1
	CALM1
	CANX
	FPR1
	RELB
	TKT
	TNFSF13
	PIK3R4
	POLK
	PRDX2
	UGT1A6
	AGK
	SDCBP
	CALCOCO2
	NEIL1
	PDIA6
	CGB3
	MT-ND2
	MT-ND6
	HOTAIR
	MIR92A2
	HCCAT5
	SNORD20
	SNORD59A
	SNORD47
	SCARNA14
	SNORA12
	ELN
	MET
	PDPK1
	TNFAIP3
	SLC2A3
	CD59
	NR1D1
	SERPING1
	TRAF3
	DLL1
	ATF3
	NLRC4
	PMP22
	CD5
	HDAC11
	BST2
	LSP1
	MSRB2
	KSR1
	OASL
	SAMD9L
	IL36A
	MIR33A
	MIR340
	MIR29B2
	MIR452
	MIR885
	KMT2E-AS1
	MIR3127
	TRP-AGG2-5
	MIR665
	MIR3605
	TRMT61A-DT
	TRL-TAG1-1
	FGA
	FTH1
	STAT6
	PRKD1
	TTR
	ACTG1
	AHR
	NEU1
	APEX1
	NAT1
	PHKA2
	PPARA
	BAMBI
	FCN3
	NCOR1
	HLCS
	MGLL
	NAGLU
	RPTOR
	M6PR
	PEX6
	ZMPSTE24
	QPRT
	RIMS2
	CCL24
	CCL26
	POMGNT2
	CYP2S1
	PDE1A
	PGLYRP2
	XCL2
	DAOA-AS1
	MIR376C
	MT-TP
	TRP-AGG2-6
	HLA-S
	MOG
	TMPRSS6
	ASPG
	MIR30E
	GAS5
	C4A
	NLGN4X
	MYT1L
	HLA-DMA
	PSD3
	C4orf19
	RELL1
	MIR17HG
	HSALNG0049424
	RIPOR2
	FOXO1
	RAD51
	ENTPD1
	GBA1
	TFAP2A
	ZEB2
	DIABLO
	POLB
	IRF3
	CX3CL1
	DPEP1
	MARS2
	DGKQ
	IFITM3
	THBS4
	ALDH9A1
	ATG3
	FDX1
	GMDS
	RECK
	SRSF2
	ABCG4
	NADSYN1
	RCN1
	SRSF3
	VAMP8
	VTI1B
	ARPC4
	ARFGAP1
	GTDC1
	SGMS1
	SH3RF1
	TREML2
	RNASE7
	CCL23
	MIR30B
	MIR203A
	MIR206
	MIR212
	MIR199B
	MIR409
	SNORD37
	ZFP91-CNTF
	MIR1291
	TRV-AAC1-4
	IFN1@
	KLRK1
	ABCC1
	LTB
	UBE2L6
	MIR30A
	AMH
	UPK3A
	ZNF77
	NRAMP1
	BACTS1
	BACTS2
	CDSIGN
	IFG
	IFI41
	IMD27A
	LRG47
	NRAMP
	SCYA2
	TIL4
	IFI
	IFI1
	IFI75
	IMD27B
	MCP1
	IBD19
	IMD69
	MCAF
	VODI
	MycB embC
	PTGS1
	PTGS2
	MycB ddl
	MycB alr
	GRIN1
	Stap-coc pbp2
	MycB mmpL3
	Bact inhA
	TOP2A
	TOP2B
	Bact folP
	MycB antigens
	MycB Prop

## Sheet: Sheet2
Only GJZLW	Only tuberculosis	GJZLW AND tuberculosis
RXRG	SLC11A1	PTGS1
NCOA2	MTBS1	PTGS2
F10	IFNGR1	IL10
SCN5A	TLR2	FASN
CCND1	CISH	ACACA
NOS3	MTBSX	G6PD
ECE1	IL12RB1	CYP2B6
ACADM	MAPKAPK3	ADRB2
UGT1A1	LOC129936806	OPRM1
SREBF1	MTBS2	CYP1A1
NOX3	MTBS3	BCL2
NOX1	CD209	BAX
ACOX1	CD81-AS1	CASP9
ACLY	CD244	JUN
EHHADH	MIR3945HG	CASP3
AUH	HLA-DRB1	CASP8
HADHB	IL12B	TGFB1
DECR1	INHA	PON1
ECI1	ADA	NR3C2
PGR	NAT2	NOS2
HSP90AB1	VDR	PPARG
PIK3CG	MBL2	MAPK14
KCNH2	GNLY	F2
PRKACA	IL18	DPEP1
DRD1	SP110	IL4
CHRM3	LINC01672	SIRT1
CHRM1	IFNGR2	LTA4H
GABRA2	CYBB	CTRB1
CHRM4	P2RX7	AKT1
PDE3A	IL17A	VEGFA
HTR2A	HLA-DQB1	MMP2
GABRA5	NOD2	MMP1
ADRA1A	TIRAP	HMOX1
GABRA3	CCL3	CYP3A4
CHRM2	GPT	CYP1A2
ADRA1B	CYP2E1	ALB
CHRNA2	TLR9	CTNNB1
SLC6A4	TMX2-CTNND1	F3
GABRA1	LOC117307477	MMP10
CHRNA7	LINC02605	RELA
PRKCA	MRC1	XDH
MAP2	HLA-A	NCF1
ESR1	TLR1	TOP2A
AR	IL2RA	TNF
RXRA	CD8A	MAPK8
SLC6A3	HSPD1	STAT1
ESR2	CLEC7A	ICAM1
DPP4	CCL4	VCAM1
GSK3B	B2M	NR1I2
CDK2	IRGM	ALOX5
MAOB	HSPE1	GSTP1
CHEK1	MIR889	AHR
PRSS1	ACE	GSTM1
PIM1	SP140	SLPI
CCNA2	MIF	CAT
CALM	HP	IRF3
PKIA	CD14	TBK1
ACHE	CAMP	EGFR
ATP5F1B	CXCL9	STAT3
MTND6	CXCR3	RPSA
HSD3B2	RPS12	MMP9
HSD3B1	CCL5	MAPK3
ADH1C	CXCR4	MAPK1
IGHG1	GLUL	EGF
NCOA1	CERNA3	IL6
ADRA2A	MYD88	TP53
SLC6A2	DTYMK	ELANE
AKR1B1	CD1B	MMP14
PLAU	TLR6	MAP2K1
MAOA	RORC	NFKBIA
ADRB1	HLA-B	POR
F7	CYP51A1	RAF1
PTPN1	MIR21	SOD1
KCNMA1	IL7	SAA1
ADRA1D	GSTT1	TIMP1
CHRM5	ESX1	TIMP2
ADRA2C	CD86	MMP3
DRD2	TAP1	HIF1A
GABRA6	GC	MMP7
NR3C1	MIR155	EDNRA
CA2	FN1	VIM
OPRD1	TST1	FOXO1
ADRA2B	TST2	CD4
CAV1	PDE6B	DHFR
MYC	ABCB1	FAS
CASP7	CEACAM5	TLR4
GJA1	MIR223	SP1
PYGM	CD1C	CREB1
PPARD	LAMP1	CYP7A1
GRIA2	PDCD1	IL1B
OLR1	PDF	CCL2
IKBKB	GZMB	CXCL8
AHSA1	C3	DUOX2
CDK1	HLA-DQA1	IL2
SELE	SOCS1	PLAT
CYP1B1	CCR7	THBD
HAS2	CD69	IFNG
PSMD3	ITGAM	PTEN
SLC2A4	MASP2	IL1A
NR1I3	H19	MPO
INSR	IL5	ABCG2
DIO1	NADK	NFE2L2
PPP3CA	MIR144	NQO1
GSTM2	ADK	CXCL11
AKR1C3	RNF213	CXCL2
AMY2A	AFP	PPARA
NOXA1	CP	CRP
GABPB1	CCR5	CXCL10
FYN	CD1A	SPP1
AGT	IL1RN	CTSD
FGFR1	GLYATL1	CD40LG
BCL2L1	BMP6	IRF1
FOS	ISG15	HK2
CDKN1A	SERPINA1	TNFRSF1A
EIF6	TBP	PECAM1
FLT1	CD80	PLA2G4A
KDR	TYK2	ABCA1
EGR1	PGM1	TNFRSF1B
PDGFB	TLR5
FGF10	CTSG
RB1	IL15
CDK4	IL13
PDGFRB	IFI44L
CDK6	ADPGK
CDKN2A	SELL
EEF1E1	PRF1
ELK1	IFNAR1
IVL	SOD2-OT1
PLCG1	LTF
RPS6KB1	CLEC4M
ODC1	TF
TOP1	HLA-DRB3
LDLR	CSF2
MDM2	IL22
RASGRF2	EMSLR
BAK1	PSG2
BCL2L10	HAVCR2
BBC3	ARL8B
MAP3K1	LTA
BCL2L2	IFNB1
BAD	SLX1A-SULT1A3
COMT	VPS33B
PRKCE	MIR125A
APP	DYNC2H1
TEP1	CACNA1G-AS1
HTT	NFKB1
TDP1	LOC119266102
GDPD5	STAT2
MMP13	IRF9
CDKN1C	ILVBL
IGF1R	TNFRSF8
FOSL1	LACTB
FOSL2	FOXP3
FOSB	CD274
JUNB	PSMB8
JUND	ALPP
RUNX1T1	LOC126862536
HERC5	CD28
PCNA	NLRP3
ARHGAP35	EPX
EPHA2	KRT19
EDN1	TAP2
HSPA5	GGT1
ERBB2	PPIG
RPS6KA1	IL1R1
PIM2	SERPINC1
FGF2	PTPRC
HOXD1	HLA-DRB5
MADD	SFTPA1
CYP3A7	IL32
OXSM	CTLA4
FCER1A	AGER
CEBPA	BTNL2
ME1	RAB7A
SREBF2	AGTR1
SRD5A2	CASP1
DNMT3A	SIGIRR
DNMT3B	SOCS3
IL6ST	ZNF740
CDH1	SLCO1B1
MAPK7	IL17F
MUC5AC	ACR
CAMKK2	PDCD1LG2
PTGER3	CORO1A
PRKCB	SLC17A5
BIRC5	WT1
HSPB1	JAK1
SULT1E1	MIR142
MGAM	HLA-DRA
CCNB1	MUC16
SERPINE1	SFTA3
COL1A1	PTPN22
PARP1	GAPDH
COL3A1	HLA-E
DCAF5	ICOS
CHEK2	SNORD15A
CLDN4	LINC01554
HSF1	CYP27B1
CHUK	IFIT3
RUNX2	IL23A
RASSF1	IL12RB2
E2F1	CD79A
E2F2	SLC26A6
ACP3	CD40
IGFBP3	HLA-DPB1
IGF2	IL23R
ERBB3	IL27
PCOLCE	CBS
NPEPPS	CLRN2
NKX3-1	FASLG
RASA1	TRC-GCA24-1
TRPV1	SFTPA2
SELP	LEP
PTGES	MIR642A
GLB1	NPPB
ALDH2	ASAP1
ALDH3A1	GLO1
UCP2	GZMA
C1R	ATP12A
CETP	TRA-TGC7-1
ABCG1	MC3R
ABCC4	SFPQ
KCNK10	MIR320A
PTGES2	ZNFX1
KCNK2	KLK3
COL1A2	OAS1
	GBP1
	XCL1
	DEFA1
	EDNRB
	CXCR1
	ROCR
	TOLLIP
	CXCL12
	RAB20
	UBC
	SLAMF1
	PRTN3
	CXCR2
	CTSZ
	MIR146A
	MEG3
	SFTPD
	ERVW-1
	CSF3
	GP2
	IFNAR2
	TLR8
	SH2D1A
	IFNA2
	TLR10
	LYZ
	DDN
	CYRIB
	SLC35A2
	TMEM50B
	CYP2C9
	TBX21
	LARS1
	LINC00870
	IL7R
	REL
	MAP3K7
	FCGR1A
	CYP2C8
	BPI
	MIR451A
	ENSG00000262094
	LINC01857
	TRD-GTC9-1
	RAB5A
	TXN
	GSK3A
	TRIM27
	TAX1BP1
	CR1
	MCL1
	CEACAM7
	HMGB1
	IFIT1B
	PLG
	IGKC
	IGHG2
	PTX3
	ITGAL
	SCAT1
	MX1
	IFIT1
	ENO2
	ACTA2
	DIAPH1
	GUCY1A1
	CLEC1A
	RNF213-AS1
	MYMY1
	IL9
	MIR29A
	CYP2D6
	MIR17
	DUSP14
	HSD17B8
	CYBA
	IGHE
	CD68
	FOXO3
	IL2RB
	XPO1
	MARCO
	HGS
	HLA-C
	PHGDH
	TAC1
	CYP2C19
	CLEC4E
	HAMP
	POMC
	CCL1
	CGAS
	MIR378A
	ATP4A
	LGALS9
	KRIT1
	MIR140
	HLA-DQB2
	CCL8
	HLA-DRB4
	EMB
	TRN-GTT2-1
	ANXA1
	HSP90AA1
	LAMP2
	IFNA1
	ACP1
	ATP6V1H
	EXOSC10
	ITGB2
	HSPA4
	MR1
	GATA3
	CD27
	LINC-ROR
	ARG1
	MIRLET7E
	IL37
	GRP
	REN
	DUSP16
	JUP
	SNORD118
	MIR150
	TAB3
	MIR16-2
	CD163
	JAK2
	PTPN2
	CCR3
	RNU6-1
	TUB
	NRL
	CFC1
	GLIS3
	NT5C1B
	NT5C1B-RDH14
	PLA2G2A
	SIGLEC1
	FCGR3A
	MIR22
	CASC8
	CD247
	ULK1
	DEFB4A
	MICA
	CCR1
	RBP4
	CDKN3
	MIR30C1
	IL11
	STAT4
	TRD
	MIR486-2
	TNFSF15
	CLEC12A
	FCGR2A
	FTSJ1
	CTDSP1
	PSMB9
	MIRLET7G
	IL26
	IL12A
	C1QA
	ESD
	TNFRSF9
	SLC11A2
	BTLA
	SLC29A1
	RALA
	FBL
	SNRNP70
	MIR486-1
	IRF8
	TRAF6
	LY96
	CEBPB
	ITGB1
	CLEC6A
	SLC40A1
	MIR125B1
	SOD2
	DNAH8
	EREG
	HCN4
	AGXT
	GPT2
	SCUBE2
	TRAFD1
	FBXL8
	LINC01262
	MIR4322
	TREM1
	SLCO2A1
	TREM2
	IRAK1
	CCL18
	OGDH
	CCL11
	MMP8
	MIR7-3HG
	LOC654780
	PIAS1
	IFITM1
	IFI35
	MIRLET7B
	FZD5
	NR1H2
	IGES
	MIR423
	FDXR
	CIITA
	MIR582
	IDO1
	LEPQTL1
	RIPK2
	CDH13
	STXBP5
	AHCYL2
	PARD3B
	ZNF229
	FCGR1BP
	WNT5A
	MSLN
	CALCA
	LBP
	MIR30C2
	SNORD44
	HSP90B1
	MIR193A
	LMNA
	TGFB3
	TTN
	RYR2
	DSC2
	DSG2
	PKP2
	DSC3
	CTNNA3
	TMEM43
	CFHR5
	PPP2R3C
	CFHR2
	ITIH2
	CUTA
	CUZD1
	MIR4659B
	MIR4713
	NCF2
	RAB4B-EGLN2
	RLBP1
	RBP3
	EBI3
	CFTR
	ADCY10
	CPT2
	TUBG1
	KCNT1
	UNC80
	MT-CYB
	CCR6
	LILRB1
	MIR483
	MIR23A
	MAF
	LCN2
	BAG6
	NCR1
	GLDC
	MIR125B2
	ITGAX
	SNORD46
	MAP3K5
	MPP1
	GSR
	IL1RAPL2
	MIR32
	LAG3
	HSPA8
	FH
	TNFSF13B
	KLRG1
	NALT1
	MSRA
	GBP5
	S100A12
	KLRD1
	CCAT1
	MIR93
	AGTR2
	RPS4XP18
	CCR2
	PRKN
	CCL20
	SNORD104
	PEPD
	EEA1
	TADA2A
	ITGA5
	UBE3A
	MMP12
	CS
	DHPS
	PACRG
	HLA-G
	IL33
	NEAT1
	EPAS1
	CR2
	KLK4
	GNE
	CTDP1
	PPCS
	LRBA
	NDUFA5
	CYGB
	CES3
	TIMM10
	NAT9
	FEZF2
	CTRB2
	WDFY2
	MIR4523
	MIR4536-1
	IL21
	SFRP1
	NOTCH4
	CD5L
	B3GAT1
	C11orf87
	MIR146B
	RPS27A
	HSPA1A
	SLCO1B3
	UNG
	MIR20B
	FZD6
	PLCD1
	RSPO4
	MFN2
	TOX
	IL36G
	MIR132
	CD36
	TNC
	SLC22A5
	SLC22A4
	MIRLET7D
	MIR193B
	MIR370
	MIR28
	MIR450A2
	MIR2110
	MIR1246
	NFKBIL1
	CMPK1
	ATF2
	CXCL1
	USP18
	CAMK2G
	ITGA4
	LIPA
	KPNB1
	PIK3CA
	DLD
	IL1R2
	CRAT
	NR2C2
	SMAD5-AS1
	RETN
	SPN
	MIR33B
	RAB5C
	MIR155HG
	NELFCD
	HGF
	DROSHA
	PDE3B
	WFDC2
	HFE
	PROCR
	PKP3
	ANO9
	MIR342
	BDNF-AS
	PTPN6
	LGALS3
	MIR20A
	RAD50
	KIF3A
	SEPTIN8
	PRL
	SLC7A11
	CD53
	POSTN
	LINC02224
	MFHAS1
	LRRK2
	RNF187
	ESRRB
	TGM6
	SH3RF2
	TLR3
	TIMP3
	CD63
	MIR302A
	MIR4732
	S100A8
	HAUS6
	HDAC1
	ADIPOQ
	NR1H3
	MYBBP1A
	DEFA3
	RMRP
	MIR197
	MIR671
	MDH2
	MAGI1
	KIR3DS1
	TSC2
	CD34
	CARD9
	IKBKG
	CCN2
	EPO
	PF4
	MIR708
	STX6
	GATA6
	MC4R
	RBBP8
	GLRX5
	CABLES1
	CTAGE1
	C6orf118
	PARAIL
	LOC101928446
	RPL6P14
	PTGER4
	NPC2
	LGALS8
	HULC
	MIR215
	ANXA5
	SERPINB9
	MIR26A2
	PCED1B-AS1
	INE1
	HCG27
	ENO1
	FTO
	IMPA1
	DBT
	MIAT
	TRG
	HMGCR
	AKR1A1
	FCN2
	OSM
	PIK3R1
	CHIT1
	IRAK4
	PRKCZ
	CCL15
	MIR296
	ADAM17
	PDE4A
	GCLC
	SERPINA3
	S100A9
	SCGB1A1
	SERPINB1
	BPIFA1
	ZXDC
	TGFBR1
	PDP1
	NNT
	VAMP3
	CCL3L1
	IRX2-DT
	MIR34C
	MIR196B
	MIR221
	PWAR4
	MIR4286
	MIRLET7C
	HDAC6
	IL6R
	DCN
	PYCARD
	NKRF
	FMO2
	PLAUR
	EEF1A1
	PTK2B
	IDH1
	H6PD
	NLRP12
	DEFB1
	CCL27
	KLRB1
	SERPINF2
	ASAH2
	HLA-DQA2
	HLA-DQB1-AS1
	HLA-DRB6
	ATG16L1
	CTSW
	ENSG00000196893
	TNFSF11
	TNFRSF11B
	PPM1A
	NORAD
	NT5E
	LEPR
	GPI
	IGF2R
	TCIRG1
	SOD3
	PTPN3
	NR2E3
	DLEU2
	GSTT1-AS1
	HNF1A-AS1
	ABCB11
	NOTCH1
	TYMS
	RAB11A
	IL17D
	CASP10
	MIRLET7A1
	MIR29C
	ANXA3
	AMACR
	VDAC1
	CARD16
	UGT1A
	MIR941-4
	ROCK1
	MIR325
	ORM1
	BECN1
	UGT2B7
	IL3
	MIR502
	PNP
	TGIF1
	CCR4
	PLCG2
	LIG1
	PTS
	MB
	COASY
	GFER
	IL10RA
	AICDA
	CNKSR1
	MIR424
	MIR522
	NME4
	VPS33A
	CES2
	LINC01550
	LINC00926
	CYP21A1P
	BMAL1
	RBKS
	MIR346
	MIR106A
	SLC2A1
	CTSB
	TNFSF8
	TGFBR2
	ZAP70
	HPRT1
	TAB2
	TRAF1
	CARD8
	CXCL17
	SCARNA5
	METTL3
	LRP2
	CUBN
	MMUT
	PRDM1
	UBASH3B
	TRE-TTC3-1
	MIR448
	DNAJB1P1
	TSC22D3
	PGK1
	UBB
	KPNA1
	UBA52
	MIR183
	SAMHD1
	TAT
	MICB
	CYCS
	FUT2
	TRAF2
	ICAM3
	ATG4C
	ATG9B
	TENT5A
	DEFA4
	MTOR
	JAK3
	CYP11A1
	PRDX6
	MARS1
	ENSG00000254325
	KIR2DL1
	SIRT3
	PCK2
	S100A4
	FIBP
	GAB2
	CD226
	HCST
	XIST
	MIR26A1
	CARMN
	LINC01085
	MIR500A
	MT-CO3
	MIR660
	CBL
	SIRPA
	TRIM25
	FCGR3B
	PITRM1
	BORCS5
	PSORS1C3
	VKORC1
	ETFDH
	ABCB7
	DUT
	VPS11
	CDIPT
	CCN6
	RAB14
	TRIM14
	MIR185
	MIR31HG
	MIR542
	MIR147B
	MIR769
	DSCAM
	RPN2
	TPI1
	SIN3A
	CD160
	ZBTB25
	DEFB103B
	PSD2-AS1
	NCF4
	DUOX1
	ARRB2
	MBP
	MALAT1
	SNCA
	IL18R1
	ARPC1B
	IL24
	DHX36
	GPR183
	SIGLEC14
	TSBP1-AS1
	XIAP
	EIF2AK3
	AADAC
	TNFRSF18
	COLEC11
	MPC1
	MPC2
	SNHG16
	MIR1293
	TRP-TGG3-1
	RNU6-1228P
	OTX2P1
	RNASE3
	TNKS2
	PLEK
	IL22RA1
	SAA4
	CUL9
	RIDA
	MTHFR
	AVP
	CALB2
	MIR106B
	NCAM1
	MASP1
	DLL4
	C5AR1
	KIF5B
	NSF
	P2RY1
	LIF
	RPS3
	TNFRSF4
	AIM2
	LSM4
	PARP9
	SLAMF6
	DUSP19
	HLA-F
	ICAM4
	RAB33A
	KXD1
	RAB13
	PLEKHM2
	BORCS7
	BORCS6
	BORCS8
	MIR27A
	MIR149
	IPW
	LINC02384
	SIMALR
	MIR3128
	MIR3945
	ABCC2
	IGK
	ABL1
	RRM1
	GUSB
	PRDX5
	ADAMTS4
	CRTC1
	NXF1
	DSCAM-AS1
	MSBP2
	PARK7
	ADCY3
	CXCL5
	IL20
	MIR99A
	MIR10A
	MIR339
	MIR425
	MIR137
	MIR485
	MIR95
	MIR501
	MIR598
	IL4R
	LONP1
	SLC22A1
	CDX2
	BLVRB
	TST
	AGFG1
	MYO18A
	MKRN1
	CLEC9A
	SNHG15
	KIR2DS1
	KIR2DS3
	MT-TT
	SRC
	AHCY
	TLR7
	YY1
	PTK2
	CD38
	PTGER2
	DLAT
	PPIA
	SPHK1
	CD1D
	CD82
	CST3
	SLC39A8
	TXNRD1
	ATN1
	DHX9
	RALBP1
	APLP2
	C4B
	BHLHE40
	TRIM22
	CXCL3
	IL27RA
	LILRB2
	NFAT5
	KCNN1
	DRAM2
	BATF2
	GLTP
	MIR99AHG
	PCAT1
	MIR532
	MIR511
	CRMA
	SNORD101
	SKAP1-AS2
	SNORD50A
	MIR1178
	MIR3125
	PCDH15
	ITGB3
	PIK3C3
	PRDX1
	YWHAE
	ITGAV
	CALM1
	CANX
	FPR1
	RELB
	TKT
	TNFSF13
	PIK3R4
	POLK
	PRDX2
	UGT1A6
	AGK
	SDCBP
	CALCOCO2
	NEIL1
	PDIA6
	CGB3
	MT-ND2
	MT-ND6
	HOTAIR
	MIR92A2
	HCCAT5
	SNORD20
	SNORD59A
	SNORD47
	SCARNA14
	SNORA12
	ELN
	MET
	PDPK1
	TNFAIP3
	SLC2A3
	CD59
	NR1D1
	SERPING1
	TRAF3
	DLL1
	ATF3
	NLRC4
	PMP22
	CD5
	HDAC11
	BST2
	LSP1
	MSRB2
	KSR1
	OASL
	SAMD9L
	IL36A
	MIR33A
	MIR340
	MIR29B2
	MIR452
	MIR885
	KMT2E-AS1
	MIR3127
	TRP-AGG2-5
	MIR665
	MIR3605
	TRMT61A-DT
	TRL-TAG1-1
	FGA
	FTH1
	STAT6
	PRKD1
	TTR
	ACTG1
	NEU1
	APEX1
	NAT1
	PHKA2
	BAMBI
	FCN3
	NCOR1
	HLCS
	MGLL
	NAGLU
	RPTOR
	M6PR
	PEX6
	ZMPSTE24
	QPRT
	RIMS2
	CCL24
	CCL26
	POMGNT2
	CYP2S1
	PDE1A
	PGLYRP2
	XCL2
	DAOA-AS1
	MIR376C
	MT-TP
	TRP-AGG2-6
	HLA-S
	MOG
	TMPRSS6
	ASPG
	MIR30E
	GAS5
	C4A
	NLGN4X
	MYT1L
	HLA-DMA
	PSD3
	C4orf19
	RELL1
	MIR17HG
	HSALNG0049424
	RIPOR2
	RAD51
	ENTPD1
	GBA1
	TFAP2A
	ZEB2
	DIABLO
	POLB
	CX3CL1
	MARS2
	DGKQ
	IFITM3
	THBS4
	ALDH9A1
	ATG3
	FDX1
	GMDS
	RECK
	SRSF2
	ABCG4
	NADSYN1
	RCN1
	SRSF3
	VAMP8
	VTI1B
	ARPC4
	ARFGAP1
	GTDC1
	SGMS1
	SH3RF1
	TREML2
	RNASE7
	CCL23
	MIR30B
	MIR203A
	MIR206
	MIR212
	MIR199B
	MIR409
	SNORD37
	ZFP91-CNTF
	MIR1291
	TRV-AAC1-4
	IFN1@
	KLRK1
	ABCC1
	LTB
	UBE2L6
	MIR30A
	AMH
	UPK3A
	ZNF77
	NRAMP1
	BACTS1
	BACTS2
	CDSIGN
	IFG
	IFI41
	IMD27A
	LRG47
	NRAMP
	SCYA2
	TIL4
	IFI
	IFI1
	IFI75
	IMD27B
	MCP1
	IBD19
	IMD69
	MCAF
	VODI
	MycB embC
	MycB ddl
	MycB alr
	GRIN1
	Stap-coc pbp2
	MycB mmpL3
	Bact inhA
	TOP2B
	Bact folP
	MycB antigens
	MycB Prop
