# Supplementary material for: The mechanism of Gejie Zhilao Pill in treating tuberculosis based on network pharmacology and molecular docking verification
Source: Front Cell Infect Microbiol. 2024 Jul 2;14:1405627. doi: 10.3389/fcimb.2024.1405627 (PMC11250621; doi:10.3389/fcimb.2024.1405627)
Supplement: Supplementary file 7 [file DataSheet_7.csv]

AverageShortestPathLength	BetweennessCentrality	ClosenessCentrality	ClusteringCoefficient	Degree	Eccentricity	IsSingleNode	name	NeighborhoodConnectivity	NumberOfDirectedEdges	NumberOfUndirectedEdges	PartnerOfMultiEdgedNodePairs	Radiality	selected	SelfLoops	shared name	Stress	TopologicalCoefficient	veen	属性
2.658536585365854	0.023859361627887033	0.37614678899082565	0.0	52	4	false	MOL000358	8.538461538461538	0	52	13	0.977280320748413	false	0	MOL000358	13432	0.19838056680161945		CF
4.475609756097561	0.0	0.22343324250681199	0.0	2	6	false	MOL000359	12.0	0	2	1	0.9523889074507185	false	0	MOL000359	0	0.0		CF
2.7195121951219514	0.03575550602110225	0.3677130044843049	0.0	24	4	false	MOL000392	10.181818181818182	0	24	11	0.976445038422987	false	0	MOL000392	11658	0.2623376623376623		CF
2.682926829268293	0.03830074285045143	0.3727272727272727	0.0	18	4	false	MOL000449	13.333333333333334	0	18	6	0.9769462078182425	false	0	MOL000449	11010	0.2868217054263566		CF
2.451219512195122	0.07889644158210107	0.40796019900497515	0.0	60	4	false	MOL000422	5.896551724137931	0	60	29	0.9801202806548613	false	0	MOL000422	38508	0.125552608311229		CF
1.9146341463414633	0.4540081637017675	0.5222929936305732	0.0	150	4	false	MOL000098	3.356164383561644	0	150	73	0.98747076511861	false	0	MOL000098	144678	0.06041447137337548		CF
3.5121951219512195	0.00405983708852646	0.2847222222222222	0.0	4	5	false	MOL000953	8.5	0	4	2	0.965586368192449	false	0	MOL000953	1914	0.5		CF
2.8292682926829267	7.807383942945636E-5	0.353448275862069	0.0	2	4	false	MOL005320	28.0	0	2	0	0.9749415302372202	false	0	MOL005320	90	0.7714285714285715		蛤蚧
2.7804878048780486	0.016846439729783773	0.35964912280701755	0.0	6	4	false	MOL001558	8.0	0	6	0	0.975609756097561	false	0	MOL001558	3114	0.2		百部
2.817073170731707	3.7947145424017785E-4	0.354978354978355	0.0	3	4	false	MOL005384	21.666666666666668	0	3	0	0.9751085867023055	false	0	MOL005384	278	0.5904761904761905		百部
4.280487804878049	0.0010805225098814092	0.23361823361823364	0.0	2	6	false	MOL009363	8.5	0	2	0	0.9550618108920815	false	0	MOL009363	302	0.5		百部
2.7439024390243905	0.013785809291676812	0.3644444444444444	0.0	8	4	false	MOL009374	12.375	0	8	0	0.9761109254928165	false	0	MOL009374	6686	0.3159722222222222		百部
2.7804878048780486	0.003811078951131067	0.35964912280701755	0.0	5	4	false	MOL009377	14.4	0	5	0	0.975609756097561	false	0	MOL009377	2668	0.37222222222222223		百部
2.841463414634146	0.0	0.351931330472103	0.0	1	4	false	MOL009379	36.0	0	1	0	0.974774473772135	false	0	MOL009379	0	0.0		百部
2.841463414634146	0.0	0.351931330472103	0.0	1	4	false	MOL009380	36.0	0	1	0	0.974774473772135	false	0	MOL009380	0	0.0		百部
2.841463414634146	0.0	0.351931330472103	0.0	1	4	false	MOL009381	36.0	0	1	0	0.974774473772135	false	0	MOL009381	0	0.0		百部
2.8292682926829267	1.5529088196202935E-4	0.353448275862069	0.0	2	4	false	MOL009382	24.0	0	2	0	0.9749415302372202	false	0	MOL009382	132	0.6571428571428571		百部
2.8292682926829267	2.2105303843646874E-4	0.353448275862069	0.0	2	4	false	MOL009386	22.5	0	2	0	0.9749415302372202	false	0	MOL009386	138	0.6142857142857143		百部
2.8048780487804876	0.0021629140280340665	0.3565217391304348	0.0	3	4	false	MOL009387	17.0	0	3	0	0.9752756431673905	false	0	MOL009387	1420	0.4444444444444444		百部
4.475609756097561	0.0	0.22343324250681199	0.0	1	6	false	MOL009411	12.0	0	1	0	0.9523889074507185	false	0	MOL009411	0	0.0		百部
2.841463414634146	0.0	0.351931330472103	0.0	1	4	false	MOL009414	36.0	0	1	0	0.974774473772135	false	0	MOL009414	0	0.0		百部
2.731707317073171	0.011239078062375464	0.36607142857142855	0.0	2	4	false	MOL009430	24.0	0	2	0	0.9762779819579017	false	0	MOL009430	4212	0.5348837209302325		百部
2.8292682926829267	1.5529088196202935E-4	0.353448275862069	0.0	2	4	false	MOL009433	24.0	0	2	0	0.9749415302372202	false	0	MOL009433	132	0.6571428571428571		百部
2.841463414634146	0.0	0.351931330472103	0.0	1	4	false	MOL009434	36.0	0	1	0	0.974774473772135	false	0	MOL009434	0	0.0		百部
2.6951219512195124	0.030269308396552043	0.3710407239819004	0.0	5	4	false	MOL001004	17.8	0	5	0	0.9767791513531575	false	0	MOL001004	12434	0.39069767441860465		平贝母
4.475609756097561	0.0	0.22343324250681199	0.0	1	6	false	MOL004440	12.0	0	1	0	0.9523889074507185	false	0	MOL004440	0	0.0		平贝母
3.341463414634146	9.029205169393416E-5	0.29927007299270075	0.0	3	6	false	MOL009593	6.0	0	3	0	0.9679251587036418	false	0	MOL009593	46	0.8333333333333334		平贝母
2.817073170731707	3.7947145424017785E-4	0.354978354978355	0.0	3	4	false	MOL011072	21.666666666666668	0	3	0	0.9751085867023055	false	0	MOL011072	278	0.5904761904761905		白果
4.475609756097561	0.0	0.22343324250681199	0.0	1	6	false	MOL011074	12.0	0	1	0	0.9523889074507185	false	0	MOL011074	0	0.0		白果
4.475609756097561	0.0	0.22343324250681199	0.0	1	6	false	MOL011075	12.0	0	1	0	0.9523889074507185	false	0	MOL011075	0	0.0		白果
2.6341463414634148	0.04920090845053649	0.3796296296296296	0.0	17	4	false	MOL002773	5.352941176470588	0	17	0	0.9776144336785833	false	0	MOL002773	16688	0.12091503267973856		白果
2.7195121951219514	0.010605981240973032	0.3677130044843049	0.0	10	4	false	MOL000354	10.8	0	10	0	0.976445038422987	false	0	MOL000354	6924	0.2722222222222222		白果
4.475609756097561	0.0	0.22343324250681199	0.0	1	6	false	MOL004350	12.0	0	1	0	0.9523889074507185	false	0	MOL004350	0	0.0		白果
2.8048780487804876	0.005018231031807493	0.3565217391304348	0.0	4	4	false	MOL000492	15.25	0	4	0	0.9752756431673905	false	0	MOL000492	1770	0.40714285714285714		白果
2.1463414634146343	0.33315922584141794	0.4659090909090909	0.0	57	4	false	MOL006821	3.192982456140351	0	57	0	0.9842966922819913	false	0	MOL006821	128324	0.060916179337231965		白果
2.768292682926829	0.00477541616004213	0.3612334801762115	0.0	7	4	false	MOL005755	13.571428571428571	0	7	0	0.9757768125626463	false	0	MOL005755	3546	0.35918367346938773		白芨
2.8292682926829267	7.807383942945636E-5	0.353448275862069	0.0	2	4	false	MOL005756	28.0	0	2	0	0.9749415302372202	false	0	MOL005756	90	0.7714285714285715		白芨
3.817073170731707	0.0	0.26198083067092653	0.0	1	6	false	MOL005759	5.0	0	1	0	0.9614099565653191	false	0	MOL005759	0	0.0		白芨
2.8048780487804876	7.189007735838401E-4	0.3565217391304348	0.0	4	4	false	MOL005761	19.5	0	4	0	0.9752756431673905	false	0	MOL005761	782	0.5285714285714286		白芨
2.8048780487804876	0.0022064436128054884	0.3565217391304348	0.0	2	4	false	MOL005766	20.5	0	2	0	0.9752756431673905	false	0	MOL005766	750	0.527027027027027		白芨
2.7804878048780486	0.0029518281838875763	0.35964912280701755	0.0	6	4	false	MOL005768	15.333333333333334	0	6	0	0.975609756097561	false	0	MOL005768	2674	0.4095238095238095		白芨
3.817073170731707	0.0	0.26198083067092653	0.0	1	6	false	MOL005770	5.0	0	1	0	0.9614099565653191	false	0	MOL005770	0	0.0		白芨
2.841463414634146	0.0	0.351931330472103	0.0	1	4	false	MOL005773	36.0	0	1	0	0.974774473772135	false	0	MOL005773	0	0.0		白芨
2.707317073170732	0.020005165859570576	0.36936936936936937	0.0	4	4	false	MOL001040	17.75	0	4	0	0.9766120948880722	false	0	MOL001040	7832	0.38953488372093026		乌梅
2.8292682926829267	7.807383942945636E-5	0.353448275862069	0.0	2	4	false	MOL008601	28.0	0	2	0	0.9749415302372202	false	0	MOL008601	90	0.7714285714285715		乌梅
2.658536585365854	0.07091198985691859	0.37614678899082565	0.0	15	4	false	MOL001439	6.4	0	15	0	0.977280320748413	false	0	MOL001439	20072	0.15		冬虫夏草
2.8292682926829267	7.807383942945636E-5	0.353448275862069	0.0	2	4	false	MOL001645	28.0	0	2	0	0.9749415302372202	false	0	MOL001645	90	0.7714285714285715		冬虫夏草
2.3719512195121952	0.07028245254554437	0.42159383033419023	0.0	28	4	false	PTGS1	10.45	0	28	5	0.9812061476779151	false	0	PTGS1	20742	0.105	yes	靶点
1.8475609756097562	0.29418750629155693	0.5412541254125413	0.0	44	3	false	PTGS2	8.694444444444445	0	44	5	0.9883895756765787	false	0	PTGS2	56250	0.0657644824311491	yes	靶点
2.542682926829268	0.006191327293849618	0.39328537170263794	0.0	4	5	false	IL10	45.333333333333336	0	4	1	0.9788673571667224	false	0	IL10	3266	0.44333333333333336	yes	靶点
3.1158536585365852	0.0011913247070934256	0.3209393346379648	0.0	2	5	false	FASN	31.5	0	2	0	0.9710157033077181	false	0	FASN	224	0.5350877192982456	yes	靶点
2.542682926829268	0.006191327293849618	0.39328537170263794	0.0	4	5	false	ACACA	45.333333333333336	0	4	1	0.9788673571667224	false	0	ACACA	3266	0.44333333333333336	yes	靶点
3.0060975609756095	0.004164565233192386	0.3326572008113591	0.0	3	5	false	G6PD	26.0	0	3	0	0.9725192114934849	false	0	G6PD	1090	0.38461538461538464	yes	靶点
3.774390243902439	0.0	0.2649434571890145	0.0	1	5	false	CYP2B6	6.0	0	1	0	0.9619946541931171	false	0	CYP2B6	0	0.0	yes	靶点
2.6158536585365852	0.019687338924781785	0.38228438228438233	0.0	16	4	false	ADRB2	13.777777777777779	0	16	4	0.9778650183762112	false	0	ADRB2	5618	0.15775034293552812	yes	靶点
3.4695121951219514	0.008310812236916487	0.28822495606326887	0.0	8	5	false	OPRM1	6.2	0	8	1	0.9661710658202473	false	0	OPRM1	5954	0.3058823529411765	yes	靶点
2.701219512195122	0.014957575254133042	0.37020316027088035	0.0	11	4	false	CYP1A1	25.4	0	11	4	0.9766956231206148	false	0	CYP1A1	7586	0.3128205128205128	yes	靶点
2.4451219512195124	0.012034315759292103	0.40897755610972564	0.0	11	5	false	BCL2	32.0	0	11	3	0.980203808887404	false	0	BCL2	8498	0.2980769230769231	yes	靶点
2.4939024390243905	0.008963247247748381	0.4009779951100244	0.0	10	5	false	BAX	35.0	0	10	3	0.9795355830270631	false	0	BAX	6860	0.33663366336633666	yes	靶点
2.481707317073171	0.006363340520418945	0.4029484029484029	0.0	8	5	false	CASP9	40.0	0	8	2	0.9797026394921483	false	0	CASP9	4776	0.3786407766990291	yes	靶点
2.3963414634146343	0.014512506781422399	0.41730279898218825	0.0	12	5	false	JUN	33.333333333333336	0	12	4	0.9808720347477448	false	0	JUN	8690	0.2993827160493827	yes	靶点
2.3719512195121952	0.020052851432197576	0.42159383033419023	0.0	12	5	false	CASP3	29.571428571428573	0	12	3	0.9812061476779151	false	0	CASP3	11354	0.2621231979030144	yes	靶点
2.481707317073171	0.006363340520418945	0.4029484029484029	0.0	8	5	false	CASP8	40.0	0	8	2	0.9797026394921483	false	0	CASP8	4776	0.3786407766990291	yes	靶点
2.8719512195121952	5.537675475590865E-4	0.3481953290870488	0.0	6	5	false	TGFB1	43.0	0	6	2	0.974356832609422	false	0	TGFB1	378	0.5753424657534246	yes	靶点
2.8719512195121952	5.537675475590865E-4	0.3481953290870488	0.0	6	5	false	PON1	43.0	0	6	2	0.974356832609422	false	0	PON1	378	0.5753424657534246	yes	靶点
3.481707317073171	0.07892287984943923	0.287215411558669	0.0	16	5	false	NR3C2	2.25	0	16	3	0.9660040093551621	false	0	NR3C2	29520	0.125	yes	靶点
2.591463414634146	0.026563395858585696	0.3858823529411765	0.0	14	4	false	NOS2	12.166666666666666	0	14	2	0.9781991313063815	false	0	NOS2	8538	0.13958333333333334	yes	靶点
2.2621951219512195	0.03194270187695717	0.4420485175202156	0.0	18	4	false	PPARG	23.666666666666668	0	18	3	0.9827096558636819	false	0	PPARG	14488	0.20606060606060606	yes	靶点
3.5548780487804876	6.173046270506411E-4	0.28130360205831906	0.0	6	5	false	MAPK14	8.4	0	6	1	0.9650016705646508	false	0	MAPK14	238	0.43529411764705883	yes	靶点
2.676829268292683	0.015971540319889736	0.3735763097949886	0.0	13	5	false	F2	15.6	0	13	3	0.9770297360507852	false	0	F2	5790	0.18024691358024691	yes	靶点
3.567073170731707	5.883723563877718E-4	0.28034188034188035	0.0	4	5	false	DPEP1	6.333333333333333	0	4	1	0.9648346140995657	false	0	DPEP1	184	0.4444444444444444	yes	靶点
3.7134146341463414	0.0	0.26929392446633826	0.0	2	5	false	IL4	11.0	0	2	1	0.9628299365185432	false	0	IL4	0	0.0	yes	靶点
3.7134146341463414	0.0	0.26929392446633826	0.0	2	5	false	SIRT1	11.0	0	2	1	0.9628299365185432	false	0	SIRT1	0	0.0	yes	靶点
3.6158536585365852	1.4158884911410786E-4	0.27655986509274877	0.0	4	5	false	LTA4H	7.0	0	4	1	0.964166388239225	false	0	LTA4H	64	0.6666666666666666	yes	靶点
3.676829268292683	0.0	0.27197346600331673	0.0	3	5	false	CTRB1	6.0	0	3	1	0.9633311059137989	false	0	CTRB1	0	0.0	yes	靶点
2.4939024390243905	0.0062520100612101885	0.4009779951100244	0.0	6	5	false	AKT1	44.0	0	6	2	0.9795355830270631	false	0	AKT1	5230	0.4174757281553398	yes	靶点
2.518292682926829	0.004668811132790284	0.3970944309927361	0.0	4	5	false	VEGFA	49.0	0	4	1	0.9792014700968927	false	0	VEGFA	3652	0.47058823529411764	yes	靶点
2.518292682926829	0.004668811132790284	0.3970944309927361	0.0	4	5	false	MMP2	49.0	0	4	1	0.9792014700968927	false	0	MMP2	3652	0.47058823529411764	yes	靶点
2.4939024390243905	0.0062520100612101885	0.4009779951100244	0.0	6	5	false	MMP1	44.0	0	6	2	0.9795355830270631	false	0	MMP1	5230	0.4174757281553398	yes	靶点
2.8109756097560976	0.0015814743842437915	0.3557483731019523	0.0	5	5	false	HMOX1	39.666666666666664	0	5	2	0.9751921149348479	false	0	HMOX1	1028	0.49572649572649574	yes	靶点
2.8109756097560976	0.0015814743842437915	0.3557483731019523	0.0	5	5	false	CYP3A4	39.666666666666664	0	5	2	0.9751921149348479	false	0	CYP3A4	1028	0.49572649572649574	yes	靶点
2.8109756097560976	0.0015814743842437915	0.3557483731019523	0.0	5	5	false	CYP1A2	39.666666666666664	0	5	2	0.9751921149348479	false	0	CYP1A2	1028	0.49572649572649574	yes	靶点
3.6280487804878048	0.0	0.27563025210084036	0.0	1	5	false	ALB	17.0	0	1	0	0.9639993317741397	false	0	ALB	0	0.0	yes	靶点
3.6280487804878048	0.0	0.27563025210084036	0.0	1	5	false	CTNNB1	17.0	0	1	0	0.9639993317741397	false	0	CTNNB1	0	0.0	yes	靶点
2.8597560975609757	9.751201050648756E-4	0.34968017057569295	0.0	3	5	false	F3	45.0	0	3	1	0.9745238890745072	false	0	F3	504	0.5866666666666667	yes	靶点
3.6280487804878048	0.0	0.27563025210084036	0.0	1	5	false	MMP10	17.0	0	1	0	0.9639993317741397	false	0	MMP10	0	0.0	yes	靶点
2.4451219512195124	0.011064483450703273	0.40897755610972564	0.0	7	5	false	RELA	36.8	0	7	2	0.980203808887404	false	0	RELA	7014	0.33773584905660375	yes	靶点
2.518292682926829	0.005323606555488194	0.3970944309927361	0.0	6	5	false	XDH	42.25	0	6	2	0.9792014700968927	false	0	XDH	4838	0.4084158415841584	yes	靶点
2.8719512195121952	5.806429681229216E-4	0.3481953290870488	0.0	3	5	false	NCF1	41.5	0	3	1	0.974356832609422	false	0	NCF1	334	0.5472972972972973	yes	靶点
2.823170731707317	0.0267994322173116	0.3542116630669546	0.0	9	5	false	TOP2A	21.2	0	9	2	0.9750250584697627	false	0	TOP2A	8958	0.2693333333333333	yes	靶点
2.542682926829268	0.0037876054053469555	0.39328537170263794	0.0	5	5	false	TNF	53.0	0	5	2	0.9788673571667224	false	0	TNF	3914	0.52	yes	靶点
2.908536585365854	9.768446492409897E-4	0.3438155136268344	0.0	3	5	false	MAPK8	43.0	0	3	1	0.9738556632141664	false	0	MAPK8	1054	0.5915492957746479	yes	靶点
2.542682926829268	0.0037876054053469555	0.39328537170263794	0.0	5	5	false	STAT1	53.0	0	5	2	0.9788673571667224	false	0	STAT1	3914	0.52	yes	靶点
2.8597560975609757	2.851327604713855E-4	0.34968017057569295	0.0	4	5	false	ICAM1	51.0	0	4	2	0.9745238890745072	false	0	ICAM1	308	0.6666666666666666	yes	靶点
2.8597560975609757	2.851327604713855E-4	0.34968017057569295	0.0	4	5	false	VCAM1	51.0	0	4	2	0.9745238890745072	false	0	VCAM1	308	0.6666666666666666	yes	靶点
2.8597560975609757	2.851327604713855E-4	0.34968017057569295	0.0	4	5	false	NR1I2	51.0	0	4	2	0.9745238890745072	false	0	NR1I2	308	0.6666666666666666	yes	靶点
2.774390243902439	0.0034368625420680182	0.36043956043956044	0.0	5	5	false	ALOX5	39.0	0	5	2	0.9756932843301035	false	0	ALOX5	1586	0.4691358024691358	yes	靶点
2.8597560975609757	2.851327604713855E-4	0.34968017057569295	0.0	4	5	false	GSTP1	51.0	0	4	2	0.9745238890745072	false	0	GSTP1	308	0.6666666666666666	yes	靶点
2.8597560975609757	2.851327604713855E-4	0.34968017057569295	0.0	4	5	false	AHR	51.0	0	4	2	0.9745238890745072	false	0	AHR	308	0.6666666666666666	yes	靶点
2.8597560975609757	2.851327604713855E-4	0.34968017057569295	0.0	4	5	false	GSTM1	51.0	0	4	2	0.9745238890745072	false	0	GSTM1	308	0.6666666666666666	yes	靶点
3.4451219512195124	0.0	0.2902654867256637	0.0	2	5	false	SLPI	29.0	0	2	1	0.9665051787504177	false	0	SLPI	0	0.0	yes	靶点
3.1036585365853657	0.0016868801524140933	0.32220039292730845	0.0	2	5	false	CAT	30.5	0	2	0	0.9711827597728031	false	0	CAT	278	0.5086206896551724	yes	靶点
3.1402439024390243	0.0	0.31844660194174756	0.0	1	5	false	IRF3	57.0	0	1	0	0.9706815903775476	false	0	IRF3	0	0.0	yes	靶点
3.1402439024390243	0.0	0.31844660194174756	0.0	1	5	false	TBK1	57.0	0	1	0	0.9706815903775476	false	0	TBK1	0	0.0	yes	靶点
2.542682926829268	0.004196719367400224	0.39328537170263794	0.0	4	5	false	EGFR	45.666666666666664	0	4	1	0.9788673571667224	false	0	EGFR	3216	0.44666666666666666	yes	靶点
3.1402439024390243	0.0	0.31844660194174756	0.0	1	5	false	STAT3	57.0	0	1	0	0.9706815903775476	false	0	STAT3	0	0.0	yes	靶点
3.1402439024390243	0.0	0.31844660194174756	0.0	1	5	false	RPSA	57.0	0	1	0	0.9706815903775476	false	0	RPSA	0	0.0	yes	靶点
2.567073170731707	0.002525627995634576	0.38954869358669836	0.0	3	5	false	MMP9	65.0	0	3	1	0.978533244236552	false	0	MMP9	2552	0.6464646464646465	yes	靶点
3.1402439024390243	0.0	0.31844660194174756	0.0	1	5	false	MAPK3	57.0	0	1	0	0.9706815903775476	false	0	MAPK3	0	0.0	yes	靶点
2.4939024390243905	0.007201533935855741	0.4009779951100244	0.0	4	5	false	MAPK1	48.333333333333336	0	4	1	0.9795355830270631	false	0	MAPK1	4220	0.4551282051282051	yes	靶点
2.4939024390243905	0.007201533935855741	0.4009779951100244	0.0	4	5	false	EGF	48.333333333333336	0	4	1	0.9795355830270631	false	0	EGF	4220	0.4551282051282051	yes	靶点
2.567073170731707	0.002525627995634576	0.38954869358669836	0.0	3	5	false	IL6	65.0	0	3	1	0.978533244236552	false	0	IL6	2552	0.6464646464646465	yes	靶点
2.567073170731707	0.002525627995634576	0.38954869358669836	0.0	3	5	false	TP53	65.0	0	3	1	0.978533244236552	false	0	TP53	2552	0.6464646464646465	yes	靶点
3.1402439024390243	0.0	0.31844660194174756	0.0	1	5	false	ELANE	57.0	0	1	0	0.9706815903775476	false	0	ELANE	0	0.0	yes	靶点
3.1402439024390243	0.0	0.31844660194174756	0.0	1	5	false	MMP14	57.0	0	1	0	0.9706815903775476	false	0	MMP14	0	0.0	yes	靶点
3.1402439024390243	0.0	0.31844660194174756	0.0	1	5	false	MAP2K1	57.0	0	1	0	0.9706815903775476	false	0	MAP2K1	0	0.0	yes	靶点
2.567073170731707	0.002525627995634576	0.38954869358669836	0.0	3	5	false	NFKBIA	65.0	0	3	1	0.978533244236552	false	0	NFKBIA	2552	0.6464646464646465	yes	靶点
2.567073170731707	0.002525627995634576	0.38954869358669836	0.0	3	5	false	POR	65.0	0	3	1	0.978533244236552	false	0	POR	2552	0.6464646464646465	yes	靶点
2.567073170731707	0.002525627995634576	0.38954869358669836	0.0	3	5	false	RAF1	65.0	0	3	1	0.978533244236552	false	0	RAF1	2552	0.6464646464646465	yes	靶点
2.567073170731707	0.002525627995634576	0.38954869358669836	0.0	3	5	false	SOD1	65.0	0	3	1	0.978533244236552	false	0	SOD1	2552	0.6464646464646465	yes	靶点
3.1402439024390243	0.0	0.31844660194174756	0.0	1	5	false	SAA1	57.0	0	1	0	0.9706815903775476	false	0	SAA1	0	0.0	yes	靶点
3.1402439024390243	0.0	0.31844660194174756	0.0	1	5	false	TIMP1	57.0	0	1	0	0.9706815903775476	false	0	TIMP1	0	0.0	yes	靶点
3.1402439024390243	0.0	0.31844660194174756	0.0	1	5	false	TIMP2	57.0	0	1	0	0.9706815903775476	false	0	TIMP2	0	0.0	yes	靶点
2.567073170731707	0.002525627995634576	0.38954869358669836	0.0	3	5	false	MMP3	65.0	0	3	1	0.978533244236552	false	0	MMP3	2552	0.6464646464646465	yes	靶点
2.567073170731707	0.002525627995634576	0.38954869358669836	0.0	3	5	false	HIF1A	65.0	0	3	1	0.978533244236552	false	0	HIF1A	2552	0.6464646464646465	yes	靶点
3.1402439024390243	0.0	0.31844660194174756	0.0	1	5	false	MMP7	57.0	0	1	0	0.9706815903775476	false	0	MMP7	0	0.0	yes	靶点
3.1402439024390243	0.0	0.31844660194174756	0.0	1	5	false	EDNRA	57.0	0	1	0	0.9706815903775476	false	0	EDNRA	0	0.0	yes	靶点
3.1402439024390243	0.0	0.31844660194174756	0.0	1	5	false	VIM	57.0	0	1	0	0.9706815903775476	false	0	VIM	0	0.0	yes	靶点
3.1402439024390243	0.0	0.31844660194174756	0.0	1	5	false	FOXO1	57.0	0	1	0	0.9706815903775476	false	0	FOXO1	0	0.0	yes	靶点
3.1402439024390243	0.0	0.31844660194174756	0.0	1	5	false	CD4	57.0	0	1	0	0.9706815903775476	false	0	CD4	0	0.0	yes	靶点
3.1402439024390243	0.0	0.31844660194174756	0.0	1	5	false	DHFR	57.0	0	1	0	0.9706815903775476	false	0	DHFR	0	0.0	yes	靶点
3.1402439024390243	0.0	0.31844660194174756	0.0	1	5	false	FAS	57.0	0	1	0	0.9706815903775476	false	0	FAS	0	0.0	yes	靶点
3.1402439024390243	0.0	0.31844660194174756	0.0	1	5	false	TLR4	57.0	0	1	0	0.9706815903775476	false	0	TLR4	0	0.0	yes	靶点
3.1402439024390243	0.0	0.31844660194174756	0.0	1	5	false	SP1	57.0	0	1	0	0.9706815903775476	false	0	SP1	0	0.0	yes	靶点
3.1402439024390243	0.0	0.31844660194174756	0.0	1	5	false	CREB1	57.0	0	1	0	0.9706815903775476	false	0	CREB1	0	0.0	yes	靶点
3.1402439024390243	0.0	0.31844660194174756	0.0	1	5	false	CYP7A1	57.0	0	1	0	0.9706815903775476	false	0	CYP7A1	0	0.0	yes	靶点
2.908536585365854	0.0	0.3438155136268344	0.0	2	5	false	IL1B	73.0	0	2	1	0.9738556632141664	false	0	IL1B	0	0.0	yes	靶点
2.908536585365854	0.0	0.3438155136268344	0.0	2	5	false	CCL2	73.0	0	2	1	0.9738556632141664	false	0	CCL2	0	0.0	yes	靶点
2.908536585365854	0.0	0.3438155136268344	0.0	2	5	false	CXCL8	73.0	0	2	1	0.9738556632141664	false	0	CXCL8	0	0.0	yes	靶点
2.908536585365854	0.0	0.3438155136268344	0.0	2	5	false	DUOX2	73.0	0	2	1	0.9738556632141664	false	0	DUOX2	0	0.0	yes	靶点
2.908536585365854	0.0	0.3438155136268344	0.0	2	5	false	IL2	73.0	0	2	1	0.9738556632141664	false	0	IL2	0	0.0	yes	靶点
2.908536585365854	0.0	0.3438155136268344	0.0	2	5	false	PLAT	73.0	0	2	1	0.9738556632141664	false	0	PLAT	0	0.0	yes	靶点
2.908536585365854	0.0	0.3438155136268344	0.0	2	5	false	THBD	73.0	0	2	1	0.9738556632141664	false	0	THBD	0	0.0	yes	靶点
2.908536585365854	0.0	0.3438155136268344	0.0	2	5	false	IFNG	73.0	0	2	1	0.9738556632141664	false	0	IFNG	0	0.0	yes	靶点
2.823170731707317	0.002384102257726394	0.3542116630669546	0.0	3	5	false	PTEN	44.0	0	3	1	0.9750250584697627	false	0	PTEN	904	0.5512820512820513	yes	靶点
2.908536585365854	0.0	0.3438155136268344	0.0	2	5	false	IL1A	73.0	0	2	1	0.9738556632141664	false	0	IL1A	0	0.0	yes	靶点
2.908536585365854	0.0	0.3438155136268344	0.0	2	5	false	MPO	73.0	0	2	1	0.9738556632141664	false	0	MPO	0	0.0	yes	靶点
2.908536585365854	0.0	0.3438155136268344	0.0	2	5	false	ABCG2	73.0	0	2	1	0.9738556632141664	false	0	ABCG2	0	0.0	yes	靶点
2.908536585365854	0.0	0.3438155136268344	0.0	2	5	false	NFE2L2	73.0	0	2	1	0.9738556632141664	false	0	NFE2L2	0	0.0	yes	靶点
2.908536585365854	0.0	0.3438155136268344	0.0	2	5	false	NQO1	73.0	0	2	1	0.9738556632141664	false	0	NQO1	0	0.0	yes	靶点
2.908536585365854	0.0	0.3438155136268344	0.0	2	5	false	CXCL11	73.0	0	2	1	0.9738556632141664	false	0	CXCL11	0	0.0	yes	靶点
2.908536585365854	0.0	0.3438155136268344	0.0	2	5	false	CXCL2	73.0	0	2	1	0.9738556632141664	false	0	CXCL2	0	0.0	yes	靶点
2.908536585365854	0.0	0.3438155136268344	0.0	2	5	false	PPARA	73.0	0	2	1	0.9738556632141664	false	0	PPARA	0	0.0	yes	靶点
2.908536585365854	0.0	0.3438155136268344	0.0	2	5	false	CRP	73.0	0	2	1	0.9738556632141664	false	0	CRP	0	0.0	yes	靶点
2.908536585365854	0.0	0.3438155136268344	0.0	2	5	false	CXCL10	73.0	0	2	1	0.9738556632141664	false	0	CXCL10	0	0.0	yes	靶点
2.908536585365854	0.0	0.3438155136268344	0.0	2	5	false	SPP1	73.0	0	2	1	0.9738556632141664	false	0	SPP1	0	0.0	yes	靶点
2.908536585365854	0.0	0.3438155136268344	0.0	2	5	false	CTSD	73.0	0	2	1	0.9738556632141664	false	0	CTSD	0	0.0	yes	靶点
2.908536585365854	0.0	0.3438155136268344	0.0	2	5	false	CD40LG	73.0	0	2	1	0.9738556632141664	false	0	CD40LG	0	0.0	yes	靶点
2.908536585365854	0.0	0.3438155136268344	0.0	2	5	false	IRF1	73.0	0	2	1	0.9738556632141664	false	0	IRF1	0	0.0	yes	靶点
2.908536585365854	0.0	0.3438155136268344	0.0	2	5	false	HK2	73.0	0	2	1	0.9738556632141664	false	0	HK2	0	0.0	yes	靶点
3.652439024390244	0.0	0.27378964941569284	0.0	1	5	false	TNFRSF1A	15.0	0	1	0	0.9636652188439692	false	0	TNFRSF1A	0	0.0	yes	靶点
3.652439024390244	0.0	0.27378964941569284	0.0	1	5	false	PECAM1	15.0	0	1	0	0.9636652188439692	false	0	PECAM1	0	0.0	yes	靶点
3.652439024390244	0.0	0.27378964941569284	0.0	1	5	false	PLA2G4A	15.0	0	1	0	0.9636652188439692	false	0	PLA2G4A	0	0.0	yes	靶点
3.652439024390244	0.0	0.27378964941569284	0.0	1	5	false	ABCA1	15.0	0	1	0	0.9636652188439692	false	0	ABCA1	0	0.0	yes	靶点
3.652439024390244	0.0	0.27378964941569284	0.0	1	5	false	TNFRSF1B	15.0	0	1	0	0.9636652188439692	false	0	TNFRSF1B	0	0.0	yes	靶点
