# Supplementary material for: The mechanism of Gejie Zhilao Pill in treating tuberculosis based on network pharmacology and molecular docking verification
Source: Front Cell Infect Microbiol. 2024 Jul 2;14:1405627. doi: 10.3389/fcimb.2024.1405627 (PMC11250621; doi:10.3389/fcimb.2024.1405627)
Supplement: Supplementary file 8 [file DataSheet_8.xlsx]

## Sheet: Sheet1
name	type	BetweennessCentrality	ClosenessCentrality	Degree
TNFRSF1B	target	0	0.27379	1
ABCA1	target	0	0.27379	1
PLA2G4A	target	0	0.27379	1
PECAM1	target	0	0.27379	1
TNFRSF1A	target	0	0.27379	1
HK2	target	0	0.343816	2
IRF1	target	0	0.343816	2
CD40LG	target	0	0.343816	2
CTSD	target	0	0.343816	2
SPP1	target	0	0.343816	2
CXCL10	target	0	0.343816	2
CRP	target	0	0.343816	2
PPARA	target	0	0.343816	2
CXCL2	target	0	0.343816	2
CXCL11	target	0	0.343816	2
NQO1	target	0	0.343816	2
NFE2L2	target	0	0.343816	2
ABCG2	target	0	0.343816	2
MPO	target	0	0.343816	2
IL1A	target	0	0.343816	2
PTEN	target	0.0023841	0.354212	3
IFNG	target	0	0.343816	2
THBD	target	0	0.343816	2
PLAT	target	0	0.343816	2
IL2	target	0	0.343816	2
DUOX2	target	0	0.343816	2
CXCL8	target	0	0.343816	2
CCL2	target	0	0.343816	2
IL1B	target	0	0.343816	2
CYP7A1	target	0	0.318447	1
CREB1	target	0	0.318447	1
SP1	target	0	0.318447	1
TLR4	target	0	0.318447	1
FAS	target	0	0.318447	1
DHFR	target	0	0.318447	1
CD4	target	0	0.318447	1
FOXO1	target	0	0.318447	1
VIM	target	0	0.318447	1
EDNRA	target	0	0.318447	1
MMP7	target	0	0.318447	1
HIF1A	target	0.00252563	0.389549	3
MMP3	target	0.00252563	0.389549	3
TIMP2	target	0	0.318447	1
TIMP1	target	0	0.318447	1
SAA1	target	0	0.318447	1
SOD1	target	0.00252563	0.389549	3
RAF1	target	0.00252563	0.389549	3
POR	target	0.00252563	0.389549	3
NFKBIA	target	0.00252563	0.389549	3
MAP2K1	target	0	0.318447	1
MMP14	target	0	0.318447	1
ELANE	target	0	0.318447	1
TP53	target	0.00252563	0.389549	3
IL6	target	0.00252563	0.389549	3
EGF	target	0.00720153	0.400978	4
MAPK1	target	0.00720153	0.400978	4
MAPK3	target	0	0.318447	1
MMP9	target	0.00252563	0.389549	3
RPSA	target	0	0.318447	1
STAT3	target	0	0.318447	1
EGFR	target	0.00419672	0.393285	4
TBK1	target	0	0.318447	1
IRF3	target	0	0.318447	1
CAT	target	0.00168688	0.3222	2
SLPI	target	0	0.290265	2
GSTM1	target	0.000285133	0.34968	4
AHR	target	0.000285133	0.34968	4
GSTP1	target	0.000285133	0.34968	4
ALOX5	target	0.00343686	0.36044	5
NR1I2	target	0.000285133	0.34968	4
VCAM1	target	0.000285133	0.34968	4
ICAM1	target	0.000285133	0.34968	4
STAT1	target	0.00378761	0.393285	5
MAPK8	target	0.000976845	0.343816	3
TNF	target	0.00378761	0.393285	5
TOP2A	target	0.0267994	0.354212	9
NCF1	target	0.000580643	0.348195	3
XDH	target	0.00532361	0.397094	6
RELA	target	0.0110645	0.408978	7
MMP10	target	0	0.27563	1
F3	target	0.00097512	0.34968	3
CTNNB1	target	0	0.27563	1
ALB	target	0	0.27563	1
CYP1A2	target	0.00158147	0.355748	5
CYP3A4	target	0.00158147	0.355748	5
HMOX1	target	0.00158147	0.355748	5
MMP1	target	0.00625201	0.400978	6
MMP2	target	0.00466881	0.397094	4
VEGFA	target	0.00466881	0.397094	4
AKT1	target	0.00625201	0.400978	6
CTRB1	target	0	0.271973	3
LTA4H	target	0.000141589	0.27656	4
SIRT1	target	0	0.269294	2
IL4	target	0	0.269294	2
DPEP1	target	0.000588372	0.280342	4
F2	target	0.0159715	0.373576	13
MAPK14	target	0.000617305	0.281304	6
PPARG	target	0.0319427	0.442049	18
NOS2	target	0.0265634	0.385882	14
NR3C2	target	0.0789229	0.287215	16
PON1	target	0.000553768	0.348195	6
TGFB1	target	0.000553768	0.348195	6
CASP8	target	0.00636334	0.402948	8
CASP3	target	0.0200529	0.421594	12
JUN	target	0.0145125	0.417303	12
CASP9	target	0.00636334	0.402948	8
BAX	target	0.00896325	0.400978	10
BCL2	target	0.0120343	0.408978	11
CYP1A1	target	0.0149576	0.370203	11
OPRM1	target	0.00831081	0.288225	8
ADRB2	target	0.0196873	0.382284	16
CYP2B6	target	0	0.264943	1
G6PD	target	0.00416457	0.332657	3
ACACA	target	0.00619133	0.393285	4
FASN	target	0.00119132	0.320939	2
IL10	target	0.00619133	0.393285	4
PTGS2	target	0.294188	0.541254	44
PTGS1	target	0.0702825	0.421594	28
MOL001645	cordyceps sinensis	7.80738e-05	0.353448	2
MOL001439	cordyceps sinensis	0.070912	0.376147	15
MOL008601	Prunus mume	7.80738e-05	0.353448	2
MOL001040	Prunus mume	0.0200052	0.369369	4
MOL005773	bletilla striata	0	0.351931	1
MOL005770	bletilla striata	0	0.261981	1
MOL005768	bletilla striata	0.00295183	0.359649	6
MOL005766	bletilla striata	0.00220644	0.356522	2
MOL005761	bletilla striata	0.000718901	0.356522	4
MOL005759	bletilla striata	0	0.261981	1
MOL005756	bletilla striata	7.80738e-05	0.353448	2
MOL005755	bletilla striata	0.00477542	0.361233	7
MOL006821	Ginkgo biloba	0.333159	0.465909	57
MOL000492	Ginkgo biloba	0.00501823	0.356522	4
MOL004350	Ginkgo biloba	0	0.223433	1
MOL000354	Ginkgo biloba	0.010606	0.367713	10
MOL002773	Ginkgo biloba	0.0492009	0.37963	17
MOL011075	Ginkgo biloba	0	0.223433	1
MOL011074	Ginkgo biloba	0	0.223433	1
MOL011072	Ginkgo biloba	0.000379471	0.354978	3
MOL009593	fritillaria ussuriensis	9.02921e-05	0.29927	3
MOL004440	fritillaria ussuriensis	0	0.223433	1
MOL001004	fritillaria ussuriensis	0.0302693	0.371041	5
MOL009434	Stemona tuberosa	0	0.351931	1
MOL009433	Stemona tuberosa	0.000155291	0.353448	2
MOL009430	Stemona tuberosa	0.0112391	0.366071	2
MOL009414	Stemona tuberosa	0	0.351931	1
MOL009411	Stemona tuberosa	0	0.223433	1
MOL009387	Stemona tuberosa	0.00216291	0.356522	3
MOL009386	Stemona tuberosa	0.000221053	0.353448	2
MOL009382	Stemona tuberosa	0.000155291	0.353448	2
MOL009381	Stemona tuberosa	0	0.351931	1
MOL009380	Stemona tuberosa	0	0.351931	1
MOL009379	Stemona tuberosa	0	0.351931	1
MOL009377	Stemona tuberosa	0.00381108	0.359649	5
MOL009374	Stemona tuberosa	0.0137858	0.364444	8
MOL009363	Stemona tuberosa	0.00108052	0.233618	2
MOL005384	Stemona tuberosa	0.000379471	0.354978	3
MOL001558	Stemona tuberosa	0.0168464	0.359649	6
MOL005320	gecko	7.80738e-05	0.353448	2
MOL000953	repetition	0.00405984	0.284722	4
MOL000098	repetition	0.454008	0.522293	150
MOL000422	repetition	0.0788964	0.40796	60
MOL000449	repetition	0.0383007	0.372727	18
MOL000392	repetition	0.0357555	0.367713	24
MOL000359	repetition	0	0.223433	2
MOL000358	repetition	0.0238594	0.376147	52
