# Supplementary material for: The mechanism of Gejie Zhilao Pill in treating tuberculosis based on network pharmacology and molecular docking verification
Source: Front Cell Infect Microbiol. 2024 Jul 2;14:1405627. doi: 10.3389/fcimb.2024.1405627 (PMC11250621; doi:10.3389/fcimb.2024.1405627)
Supplement: Supplementary file 9 [file DataSheet_9.csv]

AverageShortestPathLength	BetweennessCentrality	ClosenessCentrality	ClusteringCoefficient	Degree	Eccentricity	IsSingleNode	name	NeighborhoodConnectivity	NumberOfDirectedEdges	NumberOfUndirectedEdges	PartnerOfMultiEdgedNodePairs	Radiality	selected	SelfLoops	shared name	Stress	TopologicalCoefficient
3.3173076923076925	0.0020465750377021727	0.3014492753623188	0.3333333333333333	4	5	false	MMP7	7.5	0	4	0	0.9297785547785548	false	0	MMP7	178	0.48333333333333334
3.5	4.000853515416622E-5	0.2857142857142857	0.6666666666666666	3	6	false	MMP14	8.666666666666666	0	3	0	0.9242424242424242	false	0	MMP14	4	0.6190476190476191
3.6346153846153846	4.000853515416622E-5	0.2751322751322751	0.6666666666666666	3	6	false	MMP10	7.333333333333333	0	3	0	0.9201631701631702	false	0	MMP10	4	0.6666666666666666
3.298076923076923	0.004790997389723888	0.3032069970845481	0.5333333333333333	6	6	false	MMP3	7.166666666666667	0	6	0	0.9303613053613053	false	0	MMP3	212	0.35833333333333334
3.25	0.0034418888649644687	0.3076923076923077	0.38095238095238093	7	5	false	TIMP2	6.571428571428571	0	7	0	0.9318181818181818	false	0	TIMP2	318	0.3458646616541353
3.2596153846153846	1.838290286080312E-4	0.30678466076696165	0.8	5	5	false	MMP1	9.4	0	5	0	0.9315268065268065	false	0	MMP1	40	0.47
3.0576923076923075	4.904280891893881E-4	0.32704402515723274	0.6	5	5	false	MAP2K1	12.4	0	5	0	0.9376456876456877	false	0	MAP2K1	46	0.5636363636363636
3.0096153846153846	0.0	0.33226837060702874	1.0	2	5	false	PPARA	18.0	0	2	0	0.9391025641025641	false	0	PPARA	0	0.5806451612903226
2.798076923076923	0.001040363136964385	0.35738831615120276	0.5333333333333333	6	5	false	TBK1	14.833333333333334	0	6	0	0.9455128205128205	false	0	TBK1	80	0.3449612403100775
2.855769230769231	9.211302900623289E-4	0.3501683501683502	0.3333333333333333	4	5	false	IRF3	14.75	0	4	0	0.9437645687645688	false	0	IRF3	90	0.4097222222222222
2.980769230769231	0.0	0.3354838709677419	0.0	1	5	false	SAA1	33.0	0	1	0	0.93997668997669	false	0	SAA1	0	0.0
2.980769230769231	0.0	0.3354838709677419	1.0	3	5	false	TNFRSF1B	22.333333333333332	0	3	0	0.93997668997669	false	0	TNFRSF1B	0	0.6979166666666666
2.480769230769231	0.003767006771016386	0.40310077519379844	0.5714285714285714	8	4	false	NFKBIA	22.375	0	8	0	0.9551282051282052	false	0	NFKBIA	952	0.3792372881355932
2.7596153846153846	0.037232467112122435	0.3623693379790941	0.2777777777777778	9	5	false	TIMP1	10.555555555555555	0	9	0	0.9466783216783217	false	0	TIMP1	2332	0.2345679012345679
2.7884615384615383	1.8801298790228847E-4	0.3586206896551724	0.8333333333333334	4	5	false	IRF1	20.0	0	4	0	0.9458041958041957	false	0	IRF1	32	0.47619047619047616
3.2403846153846154	0.005176606803287161	0.3086053412462908	0.3333333333333333	3	6	false	NQO1	10.666666666666666	0	3	0	0.9321095571095571	false	0	NQO1	186	0.38271604938271603
3.5673076923076925	0.005534300308852214	0.2803234501347709	0.3333333333333333	3	6	false	HMOX1	3.3333333333333335	0	3	0	0.9222027972027972	false	0	HMOX1	188	0.42857142857142855
2.6346153846153846	0.0017770846559015023	0.3795620437956204	0.6444444444444445	10	5	false	SP1	17.0	0	10	0	0.9504662004662006	false	0	SP1	164	0.3333333333333333
3.230769230769231	0.02747893847614601	0.30952380952380953	0.16666666666666666	4	6	false	SPP1	7.25	0	4	0	0.9324009324009325	false	0	SPP1	1012	0.35526315789473684
3.3173076923076925	0.006393948098946041	0.3014492753623188	0.0	2	6	false	G6PD	13.5	0	2	0	0.9297785547785548	false	0	G6PD	1642	0.5208333333333334
4.548076923076923	3.7030121981578294E-4	0.21987315010570824	0.6666666666666666	3	7	false	THBD	3.6666666666666665	0	3	0	0.8924825174825175	false	0	THBD	12	0.5238095238095238
4.548076923076923	3.7030121981578294E-4	0.21987315010570824	0.6666666666666666	3	7	false	F3	3.6666666666666665	0	3	0	0.8924825174825175	false	0	F3	12	0.5238095238095238
4.4326923076923075	0.0	0.22559652928416488	0.0	1	7	false	SLPI	3.0	0	1	0	0.895979020979021	false	0	SLPI	0	0.0
3.451923076923077	0.0	0.28969359331476324	1.0	2	6	false	MPO	9.0	0	2	0	0.9256993006993007	false	0	MPO	0	0.5625
3.4423076923076925	0.019230769230769232	0.29050279329608936	0.3333333333333333	3	6	false	ELANE	6.0	0	3	0	0.925990675990676	false	0	ELANE	1316	0.37777777777777777
4.6923076923076925	0.0	0.21311475409836064	0.0	1	7	false	EDNRA	5.0	0	1	0	0.8881118881118881	false	0	EDNRA	0	0.0
3.730769230769231	0.0	0.26804123711340205	0.0	1	6	false	DUOX2	7.0	0	1	0	0.9172494172494172	false	0	DUOX2	0	0.0
4.384615384615385	0.0	0.22807017543859648	0.0	1	7	false	NR1I2	8.0	0	1	0	0.8974358974358974	false	0	NR1I2	0	0.0
3.798076923076923	0.004323375311519448	0.26329113924050634	0.3333333333333333	3	6	false	POR	6.0	0	3	0	0.9152097902097902	false	0	POR	92	0.4358974358974359
4.413461538461538	0.0	0.22657952069716777	0.0	1	7	false	XDH	7.0	0	1	0	0.8965617715617715	false	0	XDH	0	0.0
3.394230769230769	0.033435558527086226	0.29461756373937675	0.35714285714285715	8	6	false	CYP3A4	4.625	0	8	0	0.9274475524475524	false	0	CYP3A4	2028	0.28125
2.798076923076923	0.08436116123368177	0.35738831615120276	0.4	5	5	false	GSTP1	12.2	0	5	0	0.9455128205128205	false	0	GSTP1	5340	0.305
3.423076923076923	0.028283450863776167	0.29213483146067415	0.42857142857142855	7	6	false	CYP1A2	5.0	0	7	0	0.9265734265734266	false	0	CYP1A2	1894	0.3238095238095238
3.7211538461538463	0.019457603946961676	0.268733850129199	0.5	4	6	false	GSTM1	6.5	0	4	0	0.9175407925407926	false	0	GSTM1	648	0.4807692307692308
4.346153846153846	0.0	0.23008849557522126	1.0	3	7	false	CYP7A1	7.333333333333333	0	3	0	0.8986013986013985	false	0	CYP7A1	0	0.7333333333333333
2.5384615384615383	0.020125075238544753	0.393939393939394	0.26666666666666666	10	5	false	TGFB1	15.3	0	10	0	0.9533799533799533	false	0	TGFB1	1430	0.2603448275862069
3.1153846153846154	2.1058690610155709E-4	0.32098765432098764	0.5	4	5	false	CXCL11	12.25	0	4	0	0.9358974358974359	false	0	CXCL11	20	0.5217391304347826
3.7884615384615383	0.0	0.2639593908629442	0.0	1	6	false	PECAM1	12.0	0	1	0	0.9155011655011654	false	0	PECAM1	0	0.0
2.7788461538461537	0.0027241345204331332	0.35986159169550175	0.5333333333333333	6	5	false	PPARG	14.333333333333334	0	6	0	0.9460955710955711	false	0	PPARG	296	0.3373015873015873
2.5673076923076925	0.011388657173923115	0.38951310861423216	0.3611111111111111	9	5	false	EGFR	15.11111111111111	0	9	0	0.9525058275058275	false	0	EGFR	1190	0.2698412698412698
2.480769230769231	0.13290914330142228	0.40310077519379844	0.21904761904761905	15	5	false	MMP9	11.2	0	15	0	0.9551282051282052	false	0	MMP9	9356	0.18983050847457628
2.7403846153846154	0.037795255672239764	0.36491228070175435	0.26666666666666666	10	5	false	MMP2	8.5	0	10	0	0.9472610722610723	false	0	MMP2	2168	0.2
3.3076923076923075	0.0	0.3023255813953489	1.0	2	5	false	COL18A1	12.5	0	2	0	0.9300699300699301	false	0	COL18A1	0	0.6944444444444444
2.9134615384615383	0.0	0.3432343234323432	1.0	5	5	false	CD40LG	16.6	0	5	0	0.9420163170163169	false	0	CD40LG	0	0.4742857142857143
2.7596153846153846	6.493081337675637E-4	0.3623693379790941	0.8444444444444444	10	5	false	IL2	18.2	0	10	0	0.9466783216783217	false	0	IL2	64	0.4232558139534884
3.644230769230769	0.020905401273678577	0.27440633245382584	0.3333333333333333	3	6	false	PLAT	5.666666666666667	0	3	0	0.9198717948717948	false	0	PLAT	2920	0.41025641025641024
2.480769230769231	0.014597350442807435	0.40310077519379844	0.5494505494505495	14	5	false	TLR4	16.642857142857142	0	14	0	0.9551282051282052	false	0	TLR4	1098	0.2773809523809524
2.730769230769231	0.03935284882960116	0.36619718309859156	0.6181818181818182	11	5	false	CD4	15.909090909090908	0	11	0	0.9475524475524476	false	0	CD4	4426	0.359504132231405
2.375	0.015154460094722523	0.42105263157894735	0.5735294117647058	17	4	false	CXCL8	16.41176470588235	0	17	0	0.9583333333333334	false	0	CXCL8	1390	0.2735294117647059
2.3076923076923075	0.038235292991673796	0.43333333333333335	0.3473684210526316	20	4	false	RELA	15.5	0	20	0	0.9603729603729604	false	0	RELA	4154	0.24140625
2.7596153846153846	0.0026763628660261807	0.3623693379790941	0.6818181818181818	12	5	false	CXCL10	17.333333333333332	0	12	0	0.9466783216783217	false	0	CXCL10	280	0.40310077519379844
2.5	0.010846577081095397	0.4	0.5916666666666667	16	5	false	IL10	16.5	0	16	0	0.9545454545454546	false	0	IL10	996	0.2894736842105263
2.5384615384615383	0.008725638665067021	0.393939393939394	0.5359477124183006	18	5	false	IFNG	15.11111111111111	0	18	0	0.9533799533799533	false	0	IFNG	736	0.2962962962962963
2.5096153846153846	0.002595383712423322	0.3984674329501916	0.7362637362637363	14	4	false	IL1A	17.857142857142858	0	14	0	0.9542540792540793	false	0	IL1A	350	0.3434065934065934
2.5096153846153846	0.004326441621028464	0.3984674329501916	0.7777777777777778	10	4	false	CXCL2	19.7	0	10	0	0.9542540792540793	false	0	CXCL2	438	0.35818181818181816
2.7596153846153846	6.982193763660254E-4	0.3623693379790941	0.7857142857142857	8	5	false	ICAM1	19.25	0	8	0	0.9466783216783217	false	0	ICAM1	66	0.4375
2.605769230769231	0.0021745269315592624	0.38376383763837635	0.7575757575757576	12	5	false	IL4	18.083333333333332	0	12	0	0.9513403263403264	false	0	IL4	332	0.3616666666666667
2.8173076923076925	0.0030631190131128827	0.3549488054607508	0.6	5	5	false	VCAM1	18.8	0	5	0	0.9449300699300699	false	0	VCAM1	304	0.44285714285714284
2.451923076923077	0.003953317793532549	0.40784313725490196	0.6703296703296703	14	4	false	CCL2	17.714285714285715	0	14	0	0.956002331002331	false	0	CCL2	516	0.3163265306122449
4.490384615384615	0.0	0.2226980728051392	0.0	1	7	false	CAT	2.0	0	1	0	0.8942307692307693	false	0	CAT	0	0.0
2.1346153846153846	0.04836520457814988	0.46846846846846846	0.40942028985507245	24	4	false	IL1B	14.875	0	24	0	0.9656177156177157	false	0	IL1B	4846	0.20376712328767124
2.6826923076923075	0.0037302978415947007	0.3727598566308244	0.5272727272727272	11	5	false	TNFRSF1A	15.636363636363637	0	11	0	0.949009324009324	false	0	TNFRSF1A	246	0.3474747474747475
2.826923076923077	1.5558874782175752E-4	0.35374149659863946	0.8333333333333334	4	5	false	FAS	15.75	0	4	0	0.9446386946386947	false	0	FAS	8	0.40384615384615385
3.4038461538461537	0.0	0.2937853107344633	0.0	1	5	false	VIM	12.0	0	1	0	0.9271561771561772	false	0	VIM	0	0.0
2.298076923076923	0.03938509150650552	0.4351464435146444	0.3787878787878788	12	4	false	MAPK8	16.166666666666668	0	12	0	0.9606643356643356	false	0	MAPK8	3336	0.24129353233830847
2.6346153846153846	0.009781021169782814	0.3795620437956204	0.4642857142857143	8	5	false	CASP8	16.0	0	8	0	0.9504662004662006	false	0	CASP8	1294	0.3076923076923077
3.5	0.019230769230769232	0.2857142857142857	0.0	2	6	false	SOD1	8.0	0	2	0	0.9242424242424242	false	0	SOD1	1306	0.5
3.519230769230769	0.0	0.28415300546448086	0.0	1	6	false	CTSD	15.0	0	1	0	0.9236596736596736	false	0	CTSD	0	0.0
4.221153846153846	9.335324869305452E-5	0.23690205011389523	0.0	2	7	false	HK2	3.0	0	2	0	0.9023892773892773	false	0	HK2	2	0.6666666666666666
2.7596153846153846	0.007304496462826841	0.3623693379790941	0.4166666666666667	9	5	false	SIRT1	13.11111111111111	0	9	0	0.9466783216783217	false	0	SIRT1	1044	0.291358024691358
3.25	0.012836821131823205	0.3076923076923077	0.3333333333333333	4	6	false	BAX	12.75	0	4	0	0.9318181818181818	false	0	BAX	3086	0.43103448275862066
2.298076923076923	0.10167928261929905	0.4351464435146444	0.2727272727272727	11	4	false	PTGS2	16.09090909090909	0	11	0	0.9606643356643356	false	0	PTGS2	5736	0.23880597014925373
2.9711538461538463	0.008272315218721783	0.3365695792880259	0.4	5	5	false	PLA2G4A	11.2	0	5	0	0.9402680652680653	false	0	PLA2G4A	380	0.4148148148148148
3.0865384615384617	8.111757089784682E-4	0.32398753894080995	0.8333333333333334	4	5	false	PTGS1	7.0	0	4	0	0.9367715617715618	false	0	PTGS1	54	0.3888888888888889
3.0288461538461537	0.04116242386947156	0.33015873015873015	0.3333333333333333	7	5	false	CYP2B6	6.428571428571429	0	7	0	0.9385198135198135	false	0	CYP2B6	2518	0.2795031055900621
4.0673076923076925	0.0	0.2458628841607565	0.0	1	6	false	LTA4H	5.0	0	1	0	0.907051282051282	false	0	LTA4H	0	0.0
3.076923076923077	0.02004194493974771	0.32499999999999996	0.5	5	5	false	ALOX5	5.6	0	5	0	0.9370629370629371	false	0	ALOX5	654	0.3176470588235294
3.701923076923077	0.03603385687917181	0.2701298701298701	0.2	5	6	false	F2	2.8	0	5	0	0.9181235431235432	false	0	F2	4226	0.37142857142857144
1.9903846153846154	0.19210325868885533	0.5024154589371981	0.26325757575757575	33	4	false	IL6	13.303030303030303	0	33	0	0.9699883449883451	false	0	IL6	15790	0.17237308146399055
2.798076923076923	0.03557656613549937	0.35738831615120276	0.5	4	5	false	CRP	18.25	0	4	0	0.9455128205128205	false	0	CRP	3728	0.4147727272727273
2.894230769230769	0.017133151290892212	0.34551495016611294	0.6666666666666666	3	5	false	ALB	14.0	0	3	0	0.9425990675990675	false	0	ALB	1948	0.3783783783783784
2.798076923076923	0.02232254248715539	0.35738831615120276	0.3787878787878788	12	5	false	CTNNB1	11.75	0	12	0	0.9455128205128205	false	0	CTNNB1	1624	0.26515151515151514
2.5673076923076925	0.003607298095688805	0.38951310861423216	0.5909090909090909	12	5	false	HIF1A	17.25	0	12	0	0.9525058275058275	false	0	HIF1A	374	0.31363636363636366
2.9711538461538463	6.843783239414308E-4	0.3365695792880259	0.5	5	5	false	RAF1	16.4	0	5	0	0.9402680652680653	false	0	RAF1	72	0.46285714285714286
2.0096153846153846	0.14788109592626225	0.49760765550239233	0.27419354838709675	32	4	false	TNF	13.25	0	32	0	0.9694055944055945	false	0	TNF	11644	0.17207792207792208
2.3653846153846154	0.006961980148595709	0.4227642276422764	0.6545454545454545	11	4	false	CREB1	20.181818181818183	0	11	0	0.9586247086247086	false	0	CREB1	1258	0.30578512396694213
2.5288461538461537	0.06944471261654583	0.39543726235741444	0.3904761904761905	15	5	false	BCL2	13.266666666666667	0	15	0	0.9536713286713286	false	0	BCL2	6334	0.24320987654320989
2.8846153846153846	0.01665459018617872	0.3466666666666667	0.3333333333333333	4	5	false	NFE2L2	13.5	0	4	0	0.9428904428904429	false	0	NFE2L2	858	0.34615384615384615
2.7403846153846154	0.003275049360326658	0.36491228070175435	0.4222222222222222	10	5	false	FOXO1	13.8	0	10	0	0.9472610722610723	false	0	FOXO1	324	0.33658536585365856
2.951923076923077	2.2797243048674462E-4	0.33876221498371334	0.7	5	5	false	PTEN	15.4	0	5	0	0.9408508158508159	false	0	PTEN	28	0.42777777777777776
2.0865384615384617	0.14531859995935809	0.4792626728110599	0.2934472934472934	27	4	false	JUN	14.296296296296296	0	27	0	0.9670745920745921	false	0	JUN	10234	0.19583967529173008
2.4326923076923075	0.00799403754960702	0.41106719367588934	0.3787878787878788	12	4	false	STAT1	16.25	0	12	0	0.9565850815850816	false	0	STAT1	830	0.2708333333333333
2.9615384615384617	1.4526603282204477E-4	0.33766233766233766	0.9	5	5	false	CASP9	16.2	0	5	0	0.9405594405594406	false	0	CASP9	18	0.4153846153846154
2.9615384615384617	2.952650100708354E-4	0.33766233766233766	0.0	2	5	false	NOS2	16.0	0	2	0	0.9405594405594406	false	0	NOS2	30	0.5555555555555556
2.4134615384615383	0.030402572870621848	0.41434262948207173	0.3787878787878788	12	4	false	CASP3	14.25	0	12	0	0.9571678321678321	false	0	CASP3	1834	0.22849462365591397
2.7403846153846154	0.03220736679044944	0.36491228070175435	0.19047619047619047	7	5	false	NCF1	12.571428571428571	0	7	0	0.9472610722610723	false	0	NCF1	2626	0.2925170068027211
2.3461538461538463	0.09589304227531814	0.4262295081967213	0.2733333333333333	25	5	false	TP53	11.6	0	25	0	0.9592074592074592	false	0	TP53	10466	0.18885245901639344
2.855769230769231	5.093916331970289E-4	0.3501683501683502	0.5	4	5	false	EGF	15.75	0	4	0	0.9437645687645688	false	0	EGF	60	0.42567567567567566
2.1346153846153846	0.08137620196075898	0.46846846846846846	0.3201581027667984	23	4	false	STAT3	15.91304347826087	0	23	0	0.9656177156177157	false	0	STAT3	6968	0.21159420289855072
2.230769230769231	0.03718184530289599	0.4482758620689655	0.3660130718954248	18	4	false	MAPK3	14.944444444444445	0	18	0	0.9627039627039627	false	0	MAPK3	4142	0.20756172839506173
2.75	0.001419060171296301	0.36363636363636365	0.6666666666666666	9	5	false	MAPK14	16.22222222222222	0	9	0	0.946969696969697	false	0	MAPK14	156	0.36049382716049383
2.2596153846153846	0.030573866423112737	0.44255319148936173	0.40522875816993464	18	4	false	MAPK1	14.444444444444445	0	18	0	0.9618298368298369	false	0	MAPK1	3148	0.20933977455716588
2.2403846153846154	0.05559000194266787	0.4463519313304721	0.3047619047619048	21	4	false	AKT1	12.761904761904763	0	21	0	0.9624125874125874	false	0	AKT1	3984	0.1869747899159664
3.423076923076923	0.02828345086377614	0.29213483146067415	0.42857142857142855	7	6	false	CYP1A1	5.0	0	7	0	0.9265734265734266	false	0	CYP1A1	1894	0.3238095238095238
4.413461538461538	0.0	0.22657952069716777	0.0	1	7	false	AHR	7.0	0	1	0	0.8965617715617715	false	0	AHR	0	0.0
1.0	0.0	1.0	0.0	1	1	false	FASN	1.0	0	1	0	1.0	false	0	FASN	0	0.0
1.0	0.0	1.0	0.0	1	1	false	ACACA	1.0	0	1	0	1.0	false	0	ACACA	0	0.0
