# Supplementary material for: The mechanism of Gejie Zhilao Pill in treating tuberculosis based on network pharmacology and molecular docking verification
Source: Front Cell Infect Microbiol. 2024 Jul 2;14:1405627. doi: 10.3389/fcimb.2024.1405627 (PMC11250621; doi:10.3389/fcimb.2024.1405627)
Supplement: Supplementary file 10 [file DataSheet_10.xlsx]

## Sheet: Sheet1
name	BetweennessCentrality	ClosenessCentrality	Degree
MMP7	0.00204658	0.301449	4
MMP14	4.00085e-05	0.285714	3
MMP10	4.00085e-05	0.275132	3
MMP3	0.004791	0.303207	6
TIMP2	0.00344189	0.307692	7
MMP1	0.000183829	0.306785	5
MAP2K1	0.000490428	0.327044	5
PPARA	0	0.332268	2
TBK1	0.00104036	0.357388	6
IRF3	0.00092113	0.350168	4
SAA1	0	0.335484	1
TNFRSF1B	0	0.335484	3
NFKBIA	0.00376701	0.403101	8
TIMP1	0.0372325	0.362369	9
IRF1	0.000188013	0.358621	4
NQO1	0.00517661	0.308605	3
HMOX1	0.0055343	0.280323	3
SP1	0.00177708	0.379562	10
SPP1	0.0274789	0.309524	4
G6PD	0.00639395	0.301449	2
THBD	0.000370301	0.219873	3
F3	0.000370301	0.219873	3
SLPI	0	0.225597	1
MPO	0	0.289694	2
ELANE	0.0192308	0.290503	3
EDNRA	0	0.213115	1
DUOX2	0	0.268041	1
NR1I2	0	0.22807	1
POR	0.00432338	0.263291	3
XDH	0	0.22658	1
CYP3A4	0.0334356	0.294618	8
GSTP1	0.0843612	0.357388	5
CYP1A2	0.0282835	0.292135	7
GSTM1	0.0194576	0.268734	4
CYP7A1	0	0.230088	3
TGFB1	0.0201251	0.393939	10
CXCL11	0.000210587	0.320988	4
PECAM1	0	0.263959	1
PPARG	0.00272413	0.359862	6
EGFR	0.0113887	0.389513	9
MMP9	0.132909	0.403101	15
MMP2	0.0377953	0.364912	10
COL18A1	0	0.302326	2
CD40LG	0	0.343234	5
IL2	0.000649308	0.362369	10
PLAT	0.0209054	0.274406	3
TLR4	0.0145974	0.403101	14
CD4	0.0393528	0.366197	11
CXCL8	0.0151545	0.421053	17
RELA	0.0382353	0.433333	20
CXCL10	0.00267636	0.362369	12
IL10	0.0108466	0.4	16
IFNG	0.00872564	0.393939	18
IL1A	0.00259538	0.398467	14
CXCL2	0.00432644	0.398467	10
ICAM1	0.000698219	0.362369	8
IL4	0.00217453	0.383764	12
VCAM1	0.00306312	0.354949	5
CCL2	0.00395332	0.407843	14
CAT	0	0.222698	1
IL1B	0.0483652	0.468468	24
TNFRSF1A	0.0037303	0.37276	11
FAS	0.000155589	0.353741	4
VIM	0	0.293785	1
MAPK8	0.0393851	0.435146	12
CASP8	0.00978102	0.379562	8
SOD1	0.0192308	0.285714	2
CTSD	0	0.284153	1
HK2	9.33532e-05	0.236902	2
SIRT1	0.0073045	0.362369	9
BAX	0.0128368	0.307692	4
PTGS2	0.101679	0.435146	11
PLA2G4A	0.00827232	0.33657	5
PTGS1	0.000811176	0.323988	4
CYP2B6	0.0411624	0.330159	7
LTA4H	0	0.245863	1
ALOX5	0.0200419	0.325	5
F2	0.0360339	0.27013	5
IL6	0.192103	0.502415	33
CRP	0.0355766	0.357388	4
ALB	0.0171332	0.345515	3
CTNNB1	0.0223225	0.357388	12
HIF1A	0.0036073	0.389513	12
RAF1	0.000684378	0.33657	5
TNF	0.147881	0.497608	32
CREB1	0.00696198	0.422764	11
BCL2	0.0694447	0.395437	15
NFE2L2	0.0166546	0.346667	4
FOXO1	0.00327505	0.364912	10
PTEN	0.000227972	0.338762	5
JUN	0.145319	0.479263	27
STAT1	0.00799404	0.411067	12
CASP9	0.000145266	0.337662	5
NOS2	0.000295265	0.337662	2
CASP3	0.0304026	0.414343	12
NCF1	0.0322074	0.364912	7
TP53	0.095893	0.42623	25
EGF	0.000509392	0.350168	4
STAT3	0.0813762	0.468468	23
MAPK3	0.0371818	0.448276	18
MAPK14	0.00141906	0.363636	9
MAPK1	0.0305739	0.442553	18
AKT1	0.05559	0.446352	21
CYP1A1	0.0282835	0.292135	7
AHR	0	0.22658	1
FASN	0	1	1
ACACA	0	1	1
