# Supplementary material for: The mechanism of Gejie Zhilao Pill in treating tuberculosis based on network pharmacology and molecular docking verification
Source: Front Cell Infect Microbiol. 2024 Jul 2;14:1405627. doi: 10.3389/fcimb.2024.1405627 (PMC11250621; doi:10.3389/fcimb.2024.1405627)
Supplement: Supplementary file 11 [file DataSheet_11.xlsx]

## Sheet: Sheet1
GO	Description	classification
GO:0002237	response to molecule of bacterial origin	BP
GO:0032496	response to lipopolysaccharide	BP
GO:0071345	cellular response to cytokine stimulus	BP
GO:0009617	response to bacterium	BP
GO:0071396	cellular response to lipid	BP
GO:0006954	inflammatory response	BP
GO:0071216	cellular response to biotic stimulus	BP
GO:0071219	cellular response to molecule of bacterial origin	BP
GO:0071222	cellular response to lipopolysaccharide	BP
GO:0019221	cytokine-mediated signaling pathway	BP
GO:0031983	vesicle lumen	CC
GO:0034774	secretory granule lumen	CC
GO:0060205	cytoplasmic vesicle lumen	CC
GO:0031091	platelet alpha granule	CC
GO:0031093	platelet alpha granule lumen	CC
GO:0045121	membrane raft	CC
GO:0098857	membrane microdomain	CC
GO:0098552	side of membrane	CC
GO:0009897	external side of plasma membrane	CC
GO:0031012	extracellular matrix	CC
GO:0005126	cytokine receptor binding	MF
GO:0005125	cytokine activity	MF
GO:0030546	signaling receptor activator activity	MF
GO:0030545	signaling receptor regulator activity	MF
GO:0048018	receptor ligand activity	MF
GO:0008083	growth factor activity	MF
GO:0070851	growth factor receptor binding	MF
GO:0042803	protein homodimerization activity	MF
GO:0016491	oxidoreductase activity	MF
GO:0016209	antioxidant activity	MF
