# Supplementary material for: The mechanism of Gejie Zhilao Pill in treating tuberculosis based on network pharmacology and molecular docking verification
Source: Front Cell Infect Microbiol. 2024 Jul 2;14:1405627. doi: 10.3389/fcimb.2024.1405627 (PMC11250621; doi:10.3389/fcimb.2024.1405627)
Supplement: Supplementary file 12 [file DataSheet_12.csv]

_MEMBER_MyList	_LogP_MyList	GO	_PATTERN_	_RANK_	GiniIndex	Category	CategoryID	Description	PARENT_GO	LogP	Enrichment	Z-score	#TotalGeneInLibrary	#GeneInGO	#GeneInHitList	#GeneInGOAndHitList	%InGO	STDV %InGO	GeneID	Hits	Log(q-value)	EvidenceCutoff	GROUP_ID	FirstInGroupByEnrichment	FirstInGroupByLogP	BestLogPInGroup	BestEnrichmentInGroup	URL
1	-52.26033783974496	hsa05417	M1	1	0	KEGG Pathway	24	Lipid and atherosclerosis		-52.26033783974496	45.37382735514388	40.83221882374088	30293	215	118	38	32.20338983050848	4.301439123066888	19|207|355|581|596|836|841|842|959|1432|1543|1555|2920|3383|3553|3569|3576|3661|3725|4312|4314|4318|4780|4792|5468|5594|5595|5599|5970|6347|6774|7099|7124|7132|7157|7412|29110|653361	ABCA1|AKT1|FAS|BAX|BCL2|CASP3|CASP8|CASP9|CD40LG|MAPK14|CYP1A1|CYP2B6|CXCL2|ICAM1|IL1B|IL6|CXCL8|IRF3|JUN|MMP1|MMP3|MMP9|NFE2L2|NFKBIA|PPARG|MAPK1|MAPK3|MAPK8|RELA|CCL2|STAT3|TLR4|TNF|TNFRSF1A|TP53|VCAM1|TBK1|NCF1	-49.710109486689866	0	1	1	1	-52.26033783974496	63.05411834671425
1	-42.54395518080164	hsa04668	M1	1	0	KEGG Pathway	24	TNF signaling pathway		-42.54395518080164	63.05411834671425	41.5099252299958	30293	114	118	28	23.728813559322035	3.916311784258005	207|355|836|841|1385|1432|2920|3383|3553|3569|3627|3659|3725|4314|4318|4323|4792|5594|5595|5599|5604|5743|5970|6347|7124|7132|7133|7412	AKT1|FAS|CASP3|CASP8|CREB1|MAPK14|CXCL2|ICAM1|IL1B|IL6|CXCL10|IRF1|JUN|MMP3|MMP9|MMP14|NFKBIA|MAPK1|MAPK3|MAPK8|MAP2K1|PTGS2|RELA|CCL2|TNF|TNFRSF1A|TNFRSF1B|VCAM1	-40.470848082466205	0	1	0	0	-52.26033783974496	63.05411834671425
1	-39.04976061060416	hsa05167	M1	1	0	KEGG Pathway	24	Kaposi sarcoma-associated herpesvirus infection		-39.04976061060416	39.699021492224354	33.81474788820794	30293	194	118	30	25.423728813559322	4.00847290607449	207|355|581|836|841|842|1385|1432|1499|2920|3091|3383|3569|3576|3661|3725|4792|5594|5595|5599|5604|5743|5894|5970|6772|6774|7132|7157|7422|29110	AKT1|FAS|BAX|CASP3|CASP8|CASP9|CREB1|MAPK14|CTNNB1|CXCL2|HIF1A|ICAM1|IL6|CXCL8|IRF3|JUN|NFKBIA|MAPK1|MAPK3|MAPK8|MAP2K1|PTGS2|RAF1|RELA|STAT1|STAT3|TNFRSF1A|TP53|VEGFA|TBK1	-37.27768350793271	0	1	0	0	-52.26033783974496	63.05411834671425
1	-37.83492043249292	hsa05161	M1	1	0	KEGG Pathway	24	Hepatitis B		-37.83492043249292	44.371416614354466	34.61271611140178	30293	162	118	28	23.728813559322035	3.916311784258005	207|355|581|596|836|841|842|1385|1432|3569|3576|3661|3725|4318|4792|5594|5595|5599|5604|5894|5970|6772|6774|7040|7099|7124|7157|29110	AKT1|FAS|BAX|BCL2|CASP3|CASP8|CASP9|CREB1|MAPK14|IL6|CXCL8|IRF3|JUN|MMP9|NFKBIA|MAPK1|MAPK3|MAPK8|MAP2K1|RAF1|RELA|STAT1|STAT3|TGFB1|TLR4|TNF|TP53|TBK1	-36.12979011945208	0	1	0	0	-52.26033783974496	63.05411834671425
1	-35.295402474246025	hsa05163	M1	1	0	KEGG Pathway	24	Human cytomegalovirus infection		-35.295402474246025	33.088399246704334	30.211228048030126	30293	225	118	29	24.576271186440678	3.963428165597617	207|355|581|836|841|842|1385|1432|1499|1956|3553|3569|3576|3661|4792|5594|5595|5604|5743|5894|5970|6347|6667|6774|7124|7132|7157|7422|29110	AKT1|FAS|BAX|CASP3|CASP8|CASP9|CREB1|MAPK14|CTNNB1|EGFR|IL1B|IL6|CXCL8|IRF3|NFKBIA|MAPK1|MAPK3|MAP2K1|PTGS2|RAF1|RELA|CCL2|SP1|STAT3|TNF|TNFRSF1A|TP53|VEGFA|TBK1	-33.64826410818287	0	1	0	0	-52.26033783974496	63.05411834671425
1	-34.809426920714394	hsa04657	M1	1	0	KEGG Pathway	24	IL-17 signaling pathway		-34.809426920714394	62.814551027767756	37.53528375191411	30293	94	118	23	19.491525423728813	3.6467224418705766	836|841|1432|2920|3458|3553|3565|3569|3576|3627|3725|4312|4314|4318|4792|5594|5595|5599|5743|5970|6347|7124|29110	CASP3|CASP8|MAPK14|CXCL2|IFNG|IL1B|IL4|IL6|CXCL8|CXCL10|JUN|MMP1|MMP3|MMP9|NFKBIA|MAPK1|MAPK3|MAPK8|PTGS2|RELA|CCL2|TNF|TBK1	-33.21344107709862	0	1	0	0	-52.26033783974496	63.05411834671425
1	-33.53682730970304	hsa05164	M1	1	0	KEGG Pathway	24	Influenza A		-33.53682730970304	39.03350183368025	31.189169113710754	30293	171	118	26	22.033898305084747	3.81555375725315	207|355|581|836|841|842|3383|3458|3552|3553|3569|3576|3627|3661|4792|5594|5595|5604|5894|5970|6347|6772|7099|7124|7132|29110	AKT1|FAS|BAX|CASP3|CASP8|CASP9|ICAM1|IFNG|IL1A|IL1B|IL6|CXCL8|CXCL10|IRF3|NFKBIA|MAPK1|MAPK3|MAP2K1|RAF1|RELA|CCL2|STAT1|TLR4|TNF|TNFRSF1A|TBK1	-31.98659895664795	0	1	0	0	-52.26033783974496	63.05411834671425
1	-32.688144652418735	hsa05160	M1	1	0	KEGG Pathway	24	Hepatitis C		-32.688144652418735	40.62030680111564	31.224257376616574	30293	158	118	25	21.1864406779661	3.761737336629646	207|355|581|836|841|842|1499|1950|1956|3458|3627|3661|4792|5465|5594|5595|5604|5894|5970|6772|6774|7124|7132|7157|29110	AKT1|FAS|BAX|CASP3|CASP8|CASP9|CTNNB1|EGF|EGFR|IFNG|CXCL10|IRF3|NFKBIA|PPARA|MAPK1|MAPK3|MAP2K1|RAF1|RELA|STAT1|STAT3|TNF|TNFRSF1A|TP53|TBK1	-31.179308984521867	0	1	0	0	-52.26033783974496	63.05411834671425
1	-31.940153585568744	hsa05142	M1	1	0	KEGG Pathway	24	Chagas disease		-31.940153585568744	55.37105350614823	34.39619664890235	30293	102	118	22	18.64406779661017	3.5852871615794757	207|355|841|1432|3458|3553|3558|3569|3576|3586|3725|4792|4843|5594|5595|5599|5970|6347|7040|7099|7124|7132	AKT1|FAS|CASP8|MAPK14|IFNG|IL1B|IL2|IL6|CXCL8|IL10|JUN|NFKBIA|NOS2|MAPK1|MAPK3|MAPK8|RELA|CCL2|TGFB1|TLR4|TNF|TNFRSF1A	-30.469106478561276	0	1	0	0	-52.26033783974496	63.05411834671425
1	-31.189360936652637	hsa05152	M1	1	0	KEGG Pathway	24	Tuberculosis		-31.189360936652637	35.65560263653484	29.161780327632027	30293	180	118	25	21.1864406779661	3.761737336629646	207|581|596|836|841|842|1385|1432|1509|3458|3552|3553|3569|3586|4843|5594|5595|5599|5894|5970|6772|7040|7099|7124|7132	AKT1|BAX|BCL2|CASP3|CASP8|CASP9|CREB1|MAPK14|CTSD|IFNG|IL1A|IL1B|IL6|IL10|NOS2|MAPK1|MAPK3|MAPK8|RAF1|RELA|STAT1|TGFB1|TLR4|TNF|TNFRSF1A	-29.75307593590438	0	1	0	0	-52.26033783974496	63.05411834671425
1	-31.05170435264241	hsa05145	M1	1	0	KEGG Pathway	24	Toxoplasmosis		-31.05170435264241	50.881508627271344	32.92368214703389	30293	111	118	22	18.64406779661017	3.5852871615794757	207|240|596|836|841|842|959|1432|3458|3586|4792|4843|5594|5595|5599|5970|6772|6774|7040|7099|7124|7132	AKT1|ALOX5|BCL2|CASP3|CASP8|CASP9|CD40LG|MAPK14|IFNG|IL10|NFKBIA|NOS2|MAPK1|MAPK3|MAPK8|RELA|STAT1|STAT3|TGFB1|TLR4|TNF|TNFRSF1A	-29.647604035265555	0	1	0	0	-52.26033783974496	63.05411834671425
1	-30.294684166645535	hsa04936	M1	1	0	KEGG Pathway	24	Alcoholic liver disease		-30.294684166645535	41.58146335640964	30.311145809976868	30293	142	118	23	19.491525423728813	3.6467224418705766	31|207|355|836|841|1432|1499|2194|2308|2920|3553|3569|3576|3661|4792|5465|5599|5970|7099|7124|7132|23411|29110	ACACA|AKT1|FAS|CASP3|CASP8|MAPK14|CTNNB1|FASN|FOXO1|CXCL2|IL1B|IL6|CXCL8|IRF3|NFKBIA|PPARA|MAPK8|RELA|TLR4|TNF|TNFRSF1A|SIRT1|TBK1	-28.920547072646123	0	1	0	0	-52.26033783974496	63.05411834671425
1	-29.443588449338417	hsa04620	M1	1	0	KEGG Pathway	24	Toll-like receptor signaling pathway		-29.443588449338417	49.91784369114878	31.846736238966038	30293	108	118	21	17.796610169491526	3.5210525239588724	207|841|1432|3553|3569|3576|3627|3661|3725|4792|5594|5595|5599|5604|5970|6373|6696|6772|7099|7124|29110	AKT1|CASP8|MAPK14|IL1B|IL6|CXCL8|CXCL10|IRF3|JUN|NFKBIA|MAPK1|MAPK3|MAPK8|MAP2K1|RELA|CXCL11|SPP1|STAT1|TLR4|TNF|TBK1	-28.09748007893925	0	1	0	0	-52.26033783974496	63.05411834671425
1	-28.32449555716335	hsa05171	M1	1	0	KEGG Pathway	24	Coronavirus disease - COVID-19		-28.32449555716335	27.66382963179427	25.494479205047785	30293	232	118	25	21.1864406779661	3.761737336629646	1432|1956|2147|3553|3558|3569|3576|3627|3661|3725|3921|4312|4314|4792|5594|5595|5599|5970|6347|6772|6774|7099|7124|7132|29110	MAPK14|EGFR|F2|IL1B|IL2|IL6|CXCL8|CXCL10|IRF3|JUN|RPSA|MMP1|MMP3|NFKBIA|MAPK1|MAPK3|MAPK8|RELA|CCL2|STAT1|STAT3|TLR4|TNF|TNFRSF1A|TBK1	-27.053020805061085	0	1	0	0	-52.26033783974496	63.05411834671425
1	-27.04069652893846	hsa05162	M1	1	0	KEGG Pathway	24	Measles		-27.04069652893846	39.06613854089905	28.027221063528188	30293	138	118	21	17.796610169491526	3.5210525239588724	207|355|581|596|836|841|842|3552|3553|3558|3569|3661|3725|4792|5599|5970|6772|6774|7099|7157|29110	AKT1|FAS|BAX|BCL2|CASP3|CASP8|CASP9|IL1A|IL1B|IL2|IL6|IRF3|JUN|NFKBIA|MAPK8|RELA|STAT1|STAT3|TLR4|TP53|TBK1	-25.79149817154735	0	1	0	0	-52.26033783974496	63.05411834671425
1	-26.1029689963019	hsa05170	M1	1	0	KEGG Pathway	24	Human immunodeficiency virus 1 infection		-26.1029689963019	27.85173488967061	24.53440243460447	30293	212	118	23	19.491525423728813	3.6467224418705766	207|355|581|596|836|841|842|920|1432|3661|3725|4792|5594|5595|5599|5604|5894|5970|7099|7124|7132|7133|29110	AKT1|FAS|BAX|BCL2|CASP3|CASP8|CASP9|CD4|MAPK14|IRF3|JUN|NFKBIA|MAPK1|MAPK3|MAPK8|MAP2K1|RAF1|RELA|TLR4|TNF|TNFRSF1A|TNFRSF1B|TBK1	-24.895163324069014	0	1	0	0	-52.26033783974496	63.05411834671425
1	-25.85217451853517	hsa05165	M1	1	0	KEGG Pathway	24	Human papillomavirus infection		-25.85217451853517	20.165343847611247	21.924341127813967	30293	331	118	26	22.033898305084747	3.81555375725315	207|355|581|836|841|1385|1499|1950|1956|2308|3659|3661|5594|5595|5604|5728|5743|5894|5970|6696|6772|7124|7132|7157|7422|29110	AKT1|FAS|BAX|CASP3|CASP8|CREB1|CTNNB1|EGF|EGFR|FOXO1|IRF1|IRF3|MAPK1|MAPK3|MAP2K1|PTEN|PTGS2|RAF1|RELA|SPP1|STAT1|TNF|TNFRSF1A|TP53|VEGFA|TBK1	-24.663674001497668	0	1	0	0	-52.26033783974496	63.05411834671425
1	-25.369766683401163	hsa05135	M1	1	0	KEGG Pathway	24	Yersinia infection		-25.369766683401163	37.4774217493505	26.759555127609584	30293	137	118	20	16.949152542372882	3.453862345912775	207|920|1432|3553|3558|3569|3576|3586|3661|3725|4792|5594|5595|5599|5604|5970|6347|7099|7124|29110	AKT1|CD4|MAPK14|IL1B|IL2|IL6|CXCL8|IL10|IRF3|JUN|NFKBIA|MAPK1|MAPK3|MAPK8|MAP2K1|RELA|CCL2|TLR4|TNF|TBK1	-24.217478339018108	0	1	0	0	-52.26033783974496	63.05411834671425
1	-24.998271045124127	hsa05169	M1	1	0	KEGG Pathway	24	Epstein-Barr virus infection		-24.998271045124127	27.959640879342174	24.041015891872014	30293	202	118	22	18.64406779661017	3.5852871615794757	207|355|581|596|836|841|842|1432|3383|3569|3627|3661|3725|4792|5599|5970|6772|6774|7124|7157|7431|29110	AKT1|FAS|BAX|BCL2|CASP3|CASP8|CASP9|MAPK14|ICAM1|IL6|CXCL10|IRF3|JUN|NFKBIA|MAPK8|RELA|STAT1|STAT3|TNF|TP53|VIM|TBK1	-23.864238269460632	0	1	0	0	-52.26033783974496	63.05411834671425
1	-24.983102858356737	hsa05133	M1	1	0	KEGG Pathway	24	Pertussis		-24.983102858356737	57.424286351471906	30.798427083266134	30293	76	118	17	14.40677966101695	3.232675684924706	836|1432|3552|3553|3569|3576|3586|3659|3661|3725|4843|5594|5595|5599|5970|7099|7124	CASP3|MAPK14|IL1A|IL1B|IL6|CXCL8|IL10|IRF1|IRF3|JUN|NOS2|MAPK1|MAPK3|MAPK8|RELA|TLR4|TNF	-23.864238269460632	0	1	0	0	-52.26033783974496	63.05411834671425
1	-24.256321576304856	hsa04625	M1	1	0	KEGG Pathway	24	C-type lectin receptor signaling pathway		-24.256321576304856	44.43236636245111	27.745153783693194	30293	104	118	18	15.254237288135593	3.3098875673090813	207|841|1432|3553|3558|3569|3586|3659|3725|4792|5594|5595|5599|5743|5894|5970|6772|7124	AKT1|CASP8|MAPK14|IL1B|IL2|IL6|IL10|IRF1|JUN|NFKBIA|MAPK1|MAPK3|MAPK8|PTGS2|RAF1|RELA|STAT1|TNF	-23.153251254591982	0	1	0	0	-52.26033783974496	63.05411834671425
1	-23.72121775553202	hsa04210	M1	1	0	KEGG Pathway	24	Apoptosis		-23.72121775553202	35.86534147557329	25.48300548054336	30293	136	118	19	16.10169491525424	3.383540559103357	207|355|581|596|836|841|842|1509|3725|4792|5594|5595|5599|5604|5894|5970|7124|7132|7157	AKT1|FAS|BAX|BCL2|CASP3|CASP8|CASP9|CTSD|JUN|NFKBIA|MAPK1|MAPK3|MAPK8|MAP2K1|RAF1|RELA|TNF|TNFRSF1A|TP53	-22.676139380796833	0	1	0	0	-52.26033783974496	63.05411834671425
1	-21.560780236800944	hsa05131	M1	1	0	KEGG Pathway	24	Shigellosis		-21.560780236800944	21.826425581554933	20.551864235349363	30293	247	118	21	17.796610169491526	3.5210525239588724	207|581|596|1432|1956|2308|3099|3553|3576|3661|3725|4792|5594|5595|5599|5970|7099|7124|7132|7157|29110	AKT1|BAX|BCL2|MAPK14|EGFR|FOXO1|HK2|IL1B|CXCL8|IRF3|JUN|NFKBIA|MAPK1|MAPK3|MAPK8|RELA|TLR4|TNF|TNFRSF1A|TP53|TBK1	-20.578753607812846	0	1	0	0	-52.26033783974496	63.05411834671425
1	-21.486765860725168	hsa05132	M1	1	0	KEGG Pathway	24	Salmonella infection		-21.486765860725168	21.6511129262814	20.4618829869435	30293	249	118	21	17.796610169491526	3.5210525239588724	207|581|596|836|841|1432|1499|3553|3569|3576|3725|4792|5594|5595|5599|5604|5894|5970|7099|7124|7132	AKT1|BAX|BCL2|CASP3|CASP8|MAPK14|CTNNB1|IL1B|IL6|CXCL8|JUN|NFKBIA|MAPK1|MAPK3|MAPK8|MAP2K1|RAF1|RELA|TLR4|TNF|TNFRSF1A	-20.516321104286884	0	1	0	0	-52.26033783974496	63.05411834671425
1	-21.046053584863365	hsa04621	M1	1	0	KEGG Pathway	24	NOD-like receptor signaling pathway		-21.046053584863365	26.224120648806274	21.578442968558225	30293	186	118	19	16.10169491525424	3.383540559103357	596|841|1432|2920|3553|3569|3576|3661|3725|4792|5594|5595|5599|5970|6347|6772|7099|7124|29110	BCL2|CASP8|MAPK14|CXCL2|IL1B|IL6|CXCL8|IRF3|JUN|NFKBIA|MAPK1|MAPK3|MAPK8|RELA|CCL2|STAT1|TLR4|TNF|TBK1	-20.10407779807108	0	1	0	0	-52.26033783974496	63.05411834671425
1	-21.04152229440644	hsa05166	M1	1	0	KEGG Pathway	24	Human T-cell leukemia virus 1 infection		-21.04152229440644	23.12795846694152	20.69308481798551	30293	222	118	20	16.949152542372882	3.453862345912775	207|581|920|1385|3383|3558|3569|3725|4316|4792|5594|5595|5599|5604|5728|5970|7040|7124|7132|7157	AKT1|BAX|CD4|CREB1|ICAM1|IL2|IL6|JUN|MMP7|NFKBIA|MAPK1|MAPK3|MAPK8|MAP2K1|PTEN|RELA|TGFB1|TNF|TNFRSF1A|TP53	-20.10407779807108	0	1	0	0	-52.26033783974496	63.05411834671425
1	-20.974237788140524	hsa04932	M1	1	0	KEGG Pathway	24	Non-alcoholic fatty liver disease		-20.974237788140524	29.812684527063972	22.489183976682067	30293	155	118	18	15.254237288135593	3.3098875673090813	207|355|581|836|841|1432|3552|3553|3569|3576|3725|5465|5468|5599|5970|7040|7124|7132	AKT1|FAS|BAX|CASP3|CASP8|MAPK14|IL1A|IL1B|IL6|CXCL8|JUN|PPARA|PPARG|MAPK8|RELA|TGFB1|TNF|TNFRSF1A	-20.04725872548333	0	1	0	0	-52.26033783974496	63.05411834671425
1	-20.53395191103113	hsa05022	M1	1	0	KEGG Pathway	24	Pathways of neurodegeneration - multiple diseases		-20.53395191103113	13.483211081042585	17.1663971636025	30293	476	118	25	21.1864406779661	3.761737336629646	355|581|596|836|841|842|847|1432|1499|3552|3553|3569|4843|5594|5595|5599|5604|5743|5894|5970|6647|7124|7132|7133|29110	FAS|BAX|BCL2|CASP3|CASP8|CASP9|CAT|MAPK14|CTNNB1|IL1A|IL1B|IL6|NOS2|MAPK1|MAPK3|MAPK8|MAP2K1|PTGS2|RAF1|RELA|SOD1|TNF|TNFRSF1A|TNFRSF1B|TBK1	-19.627176234462226	0	1	0	0	-52.26033783974496	63.05411834671425
1	-20.5205661632437	hsa05130	M1	1	0	KEGG Pathway	24	Pathogenic Escherichia coli infection		-20.5205661632437	24.634780003424076	20.864996866016106	30293	198	118	19	16.10169491525424	3.383540559103357	355|581|836|841|842|1432|2147|3553|3569|3576|3725|4792|5594|5595|5599|5970|7099|7124|7132	FAS|BAX|CASP3|CASP8|CASP9|MAPK14|F2|IL1B|IL6|CXCL8|JUN|NFKBIA|MAPK1|MAPK3|MAPK8|RELA|TLR4|TNF|TNFRSF1A	-19.62355032396395	0	1	0	0	-52.26033783974496	63.05411834671425
1	-15.11709897806217	hsa05010	M1	1	0	KEGG Pathway	24	Alzheimer disease		-15.11709897806217	12.702308439265538	14.431701743698751	30293	384	118	19	16.10169491525424	3.383540559103357	207|355|836|841|842|1499|3552|3553|3569|4843|5594|5595|5599|5604|5743|5894|5970|7124|7132	AKT1|FAS|CASP3|CASP8|CASP9|CTNNB1|IL1A|IL1B|IL6|NOS2|MAPK1|MAPK3|MAPK8|MAP2K1|PTGS2|RAF1|RELA|TNF|TNFRSF1A	-14.379783981649933	0	1	0	0	-52.26033783974496	63.05411834671425
1	-12.86820247221697	hsa05168	M1	1	0	KEGG Pathway	24	Herpes simplex virus 1 infection		-12.86820247221697	9.526731329449154	12.168281818390206	30293	512	118	19	16.10169491525424	3.383540559103357	207|355|581|596|836|841|842|3458|3553|3569|3661|4792|5970|6347|6772|7124|7132|7157|29110	AKT1|FAS|BAX|BCL2|CASP3|CASP8|CASP9|IFNG|IL1B|IL6|IRF3|NFKBIA|RELA|CCL2|STAT1|TNF|TNFRSF1A|TP53|TBK1	-12.23705221153795	0	1	0	0	-52.26033783974496	63.05411834671425
1	-12.685852457748872	hsa04622	M1	1	0	KEGG Pathway	24	RIG-I-like receptor signaling pathway		-12.685852457748872	36.15779422296492	18.54686590441267	30293	71	118	10	8.474576271186441	2.5638278852014107	841|1432|3576|3627|3661|4792|5599|5970|7124|29110	CASP8|MAPK14|CXCL8|CXCL10|IRF3|NFKBIA|MAPK8|RELA|TNF|TBK1	-12.065043030408072	0	1	0	0	-52.26033783974496	63.05411834671425
1	-11.44434240355948	hsa05020	M1	1	0	KEGG Pathway	24	Prion disease		-11.44434240355948	13.213546859421735	12.65304393691858	30293	272	118	14	11.864406779661017	2.9768549689580897	581|836|842|1385|1432|3552|3553|3569|5594|5595|5599|6647|7124|653361	BAX|CASP3|CASP9|CREB1|MAPK14|IL1A|IL1B|IL6|MAPK1|MAPK3|MAPK8|SOD1|TNF|NCF1	-10.871837655793234	0	1	0	0	-52.26033783974496	63.05411834671425
1	-11.093233749767803	hsa05120	M1	1	0	KEGG Pathway	24	Epithelial cell signaling in Helicobacter pylori infection		-11.093233749767803	33.00690072639225	16.76506322548976	30293	70	118	9	7.627118644067797	2.4434952140292476	836|1432|1956|2920|3576|3725|4792|5599|5970	CASP3|MAPK14|EGFR|CXCL2|CXCL8|JUN|NFKBIA|MAPK8|RELA	-10.538640591310259	0	1	0	0	-52.26033783974496	63.05411834671425
1	-10.814440584591544	hsa04623	M1	1	0	KEGG Pathway	24	Cytosolic DNA-sensing pathway		-10.814440584591544	30.806440677966105	16.16178145027551	30293	75	118	9	7.627118644067797	2.4434952140292476	836|841|3553|3569|3627|3661|4792|5970|29110	CASP3|CASP8|IL1B|IL6|CXCL10|IRF3|NFKBIA|RELA|TBK1	-10.264212231536451	0	1	0	0	-52.26033783974496	63.05411834671425
1	-10.541937843148737	hsa05203	M1	1	0	KEGG Pathway	24	Viral carcinogenesis		-10.541937843148737	15.101196410767695	12.637131556967594	30293	204	118	12	10.169491525423728	2.7824062788314317	581|836|841|1385|3661|3725|4792|5594|5595|5970|6774|7157	BAX|CASP3|CASP8|CREB1|IRF3|JUN|NFKBIA|MAPK1|MAPK3|RELA|STAT3|TP53	-9.996030863876285	0	1	0	0	-52.26033783974496	63.05411834671425
1	-47.41045266489066	hsa05200	M1	1	0	KEGG Pathway	24	Pathways in cancer		-47.41045266489066	21.755960930767017	30.174521177925076	30293	531	118	45	38.13559322033898	4.4714118762997765	207|355|581|596|836|841|842|1499|1728|1909|1950|1956|2147|2308|2944|2950|3091|3162|3458|3558|3565|3569|3576|3725|4312|4313|4318|4780|4792|4843|5468|5594|5595|5599|5604|5728|5743|5894|5970|6667|6772|6774|7040|7157|7422	AKT1|FAS|BAX|BCL2|CASP3|CASP8|CASP9|CTNNB1|NQO1|EDNRA|EGF|EGFR|F2|FOXO1|GSTM1|GSTP1|HIF1A|HMOX1|IFNG|IL2|IL4|IL6|CXCL8|JUN|MMP1|MMP2|MMP9|NFE2L2|NFKBIA|NOS2|PPARG|MAPK1|MAPK3|MAPK8|MAP2K1|PTEN|PTGS2|RAF1|RELA|SP1|STAT1|STAT3|TGFB1|TP53|VEGFA	-45.16125430749955	0	2	1	1	-47.41045266489066	21.755960930767017
1	-40.18380621341771	hsa04933	M1	1	0	KEGG Pathway	24	AGE-RAGE signaling pathway in diabetic complications		-40.18380621341771	66.74728813559322	41.181868653840766	30293	100	118	26	22.033898305084747	3.81555375725315	207|581|596|836|1432|2152|2308|3383|3552|3553|3569|3576|3725|4313|5594|5595|5599|5970|6347|6772|6774|7040|7056|7124|7412|7422	AKT1|BAX|BCL2|CASP3|MAPK14|F3|FOXO1|ICAM1|IL1A|IL1B|IL6|CXCL8|JUN|MMP2|MAPK1|MAPK3|MAPK8|RELA|CCL2|STAT1|STAT3|TGFB1|THBD|TNF|VCAM1|VEGFA	-38.235637851690576	0	3	1	1	-40.18380621341771	66.74728813559322
1	-39.85966029226997	hsa05418	M1	1	0	KEGG Pathway	24	Fluid shear stress and atherosclerosis		-39.85966029226997	51.713449579319594	37.47480881764981	30293	139	118	28	23.728813559322035	3.916311784258005	207|596|1432|1499|1728|2944|2950|3162|3383|3458|3552|3553|3725|4313|4318|4780|5175|5327|5599|5970|6347|7056|7124|7132|7157|7412|7422|653361	AKT1|BCL2|MAPK14|CTNNB1|NQO1|GSTM1|GSTP1|HMOX1|ICAM1|IFNG|IL1A|IL1B|JUN|MMP2|MMP9|NFE2L2|PECAM1|PLAT|MAPK8|RELA|CCL2|THBD|TNF|TNFRSF1A|TP53|VCAM1|VEGFA|NCF1	-38.00840194355089	0	3	0	0	-40.18380621341771	66.74728813559322
1	-28.76688144818469	hsa05208	M1	1	0	KEGG Pathway	24	Chemical carcinogenesis - reactive oxygen species		-28.76688144818469	28.780307060880137	26.037788655695362	30293	223	118	25	21.1864406779661	3.761737336629646	196|207|847|1432|1543|1544|1728|1950|1956|2944|3091|3162|3725|4780|4792|5594|5595|5599|5604|5728|5894|5970|6647|7422|653361	AHR|AKT1|CAT|MAPK14|CYP1A1|CYP1A2|NQO1|EGF|EGFR|GSTM1|HIF1A|HMOX1|JUN|NFE2L2|NFKBIA|MAPK1|MAPK3|MAPK8|MAP2K1|PTEN|RAF1|RELA|SOD1|VEGFA|NCF1	-27.44710201650787	0	4	1	1	-28.76688144818469	75.13766019016121
1	-28.596077157283087	hsa05215	M1	1	0	KEGG Pathway	24	Prostate cancer		-28.596077157283087	52.93202865629915	32.035225485544615	30293	97	118	20	16.949152542372882	3.453862345912775	207|596|842|1385|1499|1950|1956|2308|2950|4314|4318|4792|5327|5594|5595|5604|5728|5894|5970|7157	AKT1|BCL2|CASP9|CREB1|CTNNB1|EGF|EGFR|FOXO1|GSTP1|MMP3|MMP9|NFKBIA|PLAT|MAPK1|MAPK3|MAP2K1|PTEN|RAF1|RELA|TP53	-27.3011213093313	0	4	0	0	-28.76688144818469	75.13766019016121
1	-23.060186593029773	hsa05212	M1	1	0	KEGG Pathway	24	Pancreatic cancer		-23.060186593029773	54.046387154326496	28.95464688071525	30293	76	118	16	13.559322033898304	3.1516433557948815	207|581|842|1950|1956|5594|5595|5599|5604|5894|5970|6772|6774|7040|7157|7422	AKT1|BAX|CASP9|EGF|EGFR|MAPK1|MAPK3|MAPK8|MAP2K1|RAF1|RELA|STAT1|STAT3|TGFB1|TP53|VEGFA	-22.028472179852567	0	4	0	0	-28.76688144818469	75.13766019016121
1	-22.97243177872233	hsa05207	M1	1	0	KEGG Pathway	24	Chemical carcinogenesis - receptor activation		-22.97243177872233	25.429844899264474	22.321524051844097	30293	212	118	21	17.796610169491526	3.5210525239588724	154|196|207|596|1385|1543|1544|1555|1576|1950|1956|2944|3725|5465|5594|5595|5604|5894|5970|6774|7422	ADRB2|AHR|AKT1|BCL2|CREB1|CYP1A1|CYP1A2|CYP2B6|CYP3A4|EGF|EGFR|GSTM1|JUN|PPARA|MAPK1|MAPK3|MAP2K1|RAF1|RELA|STAT3|VEGFA	-21.95368234270949	0	4	0	0	-28.76688144818469	75.13766019016121
1	-22.468410372490702	hsa04926	M1	1	0	KEGG Pathway	24	Relaxin signaling pathway		-22.468410372490702	35.8214426487978	24.78440443623556	30293	129	118	18	15.254237288135593	3.3098875673090813	207|1385|1432|1956|3725|4312|4313|4318|4792|4843|5594|5595|5599|5604|5894|5970|7040|7422	AKT1|CREB1|MAPK14|EGFR|JUN|MMP1|MMP2|MMP9|NFKBIA|NOS2|MAPK1|MAPK3|MAPK8|MAP2K1|RAF1|RELA|TGFB1|VEGFA	-21.462250063785884	0	4	0	0	-28.76688144818469	75.13766019016121
1	-22.12335074962018	hsa05210	M1	1	0	KEGG Pathway	24	Colorectal cancer		-22.12335074962018	47.76192353173039	27.156208444408193	30293	86	118	16	13.559322033898304	3.1516433557948815	207|581|596|836|842|1499|1950|1956|3725|5594|5595|5599|5604|5894|7040|7157	AKT1|BAX|BCL2|CASP3|CASP9|CTNNB1|EGF|EGFR|JUN|MAPK1|MAPK3|MAPK8|MAP2K1|RAF1|TGFB1|TP53	-21.129424897332374	0	4	0	0	-28.76688144818469	75.13766019016121
1	-20.669496571577064	hsa04068	M1	1	0	KEGG Pathway	24	FoxO signaling pathway		-20.669496571577064	33.31485315047225	23.17870163150455	30293	131	118	17	14.40677966101695	3.232675684924706	207|847|1432|1950|1956|2308|3569|3586|5594|5595|5599|5604|5728|5894|6774|7040|23411	AKT1|CAT|MAPK14|EGF|EGFR|FOXO1|IL6|IL10|MAPK1|MAPK3|MAPK8|MAP2K1|PTEN|RAF1|STAT3|TGFB1|SIRT1	-19.752736674101556	0	4	0	0	-28.76688144818469	75.13766019016121
1	-20.229731201616193	hsa05205	M1	1	0	KEGG Pathway	24	Proteoglycans in cancer		-20.229731201616193	23.79359239355106	20.47737984954903	30293	205	118	19	16.10169491525424	3.383540559103357	207|355|836|1432|1499|1956|3091|4313|4318|5594|5595|5604|5894|6774|7040|7099|7124|7157|7422	AKT1|FAS|CASP3|MAPK14|CTNNB1|EGFR|HIF1A|MMP2|MMP9|MAPK1|MAPK3|MAP2K1|RAF1|STAT3|TGFB1|TLR4|TNF|TP53|VEGFA	-19.351600706496818	0	4	0	0	-28.76688144818469	75.13766019016121
1	-19.760036899673608	hsa04010	M1	1	0	KEGG Pathway	24	MAPK signaling pathway		-19.760036899673608	17.910721324398896	18.43843281563415	30293	301	118	21	17.796610169491526	3.5210525239588724	207|355|836|1432|1950|1956|3552|3553|3725|5321|5594|5595|5599|5604|5894|5970|7040|7124|7132|7157|7422	AKT1|FAS|CASP3|MAPK14|EGF|EGFR|IL1A|IL1B|JUN|PLA2G4A|MAPK1|MAPK3|MAPK8|MAP2K1|RAF1|RELA|TGFB1|TNF|TNFRSF1A|TP53|VEGFA	-18.908012871187914	0	4	0	0	-28.76688144818469	75.13766019016121
1	-19.397191279956516	hsa01522	M1	1	0	KEGG Pathway	24	Endocrine resistance		-19.397191279956516	39.29392943618125	23.744159004826606	30293	98	118	15	12.711864406779661	3.0664877274978677	207|581|596|1432|1956|3725|4313|4318|5594|5595|5599|5604|5894|6667|7157	AKT1|BAX|BCL2|MAPK14|EGFR|JUN|MMP2|MMP9|MAPK1|MAPK3|MAPK8|MAP2K1|RAF1|SP1|TP53	-18.554533102999358	0	4	0	0	-28.76688144818469	75.13766019016121
1	-19.307001967138756	hsa05219	M1	1	0	KEGG Pathway	24	Bladder cancer		-19.307001967138756	75.13766019016121	29.705378898688682	30293	41	118	12	10.169491525423728	2.7824062788314317	1950|1956|3576|4312|4313|4318|5594|5595|5604|5894|7157|7422	EGF|EGFR|CXCL8|MMP1|MMP2|MMP9|MAPK1|MAPK3|MAP2K1|RAF1|TP53|VEGFA	-18.472776957718462	0	4	0	0	-28.76688144818469	75.13766019016121
1	-17.958528867947567	hsa04071	M1	1	0	KEGG Pathway	24	Sphingolipid signaling pathway		-17.958528867947567	31.824835411122006	21.24578294976316	30293	121	118	15	12.711864406779661	3.0664877274978677	207|581|596|1432|1509|5594|5595|5599|5604|5728|5894|5970|7124|7132|7157	AKT1|BAX|BCL2|MAPK14|CTSD|MAPK1|MAPK3|MAPK8|MAP2K1|PTEN|RAF1|RELA|TNF|TNFRSF1A|TP53	-17.132576384493262	0	4	0	0	-28.76688144818469	75.13766019016121
1	-17.290653580476246	hsa01521	M1	1	0	KEGG Pathway	24	EGFR tyrosine kinase inhibitor resistance		-17.290653580476246	42.24511907316027	22.954261942685054	30293	79	118	13	11.016949152542374	2.8823274297123698	207|581|596|1950|1956|3569|5594|5595|5604|5728|5894|6774|7422	AKT1|BAX|BCL2|EGF|EGFR|IL6|MAPK1|MAPK3|MAP2K1|PTEN|RAF1|STAT3|VEGFA	-16.480787916915396	0	4	0	0	-28.76688144818469	75.13766019016121
1	-17.278195219560097	hsa05213	M1	1	0	KEGG Pathway	24	Endometrial cancer		-17.278195219560097	53.114552893044994	24.84273260340679	30293	58	118	12	10.169491525423728	2.7824062788314317	207|581|842|1499|1950|1956|5594|5595|5604|5728|5894|7157	AKT1|BAX|CASP9|CTNNB1|EGF|EGFR|MAPK1|MAPK3|MAP2K1|PTEN|RAF1|TP53	-16.476154893511204	0	4	0	0	-28.76688144818469	75.13766019016121
1	-17.257859878012777	hsa05225	M1	1	0	KEGG Pathway	24	Hepatocellular carcinoma		-17.257859878012777	24.44955609362389	19.059305756901356	30293	168	118	16	13.559322033898304	3.1516433557948815	207|581|1499|1728|1956|2944|2950|3162|4780|5594|5595|5604|5728|5894|7040|7157	AKT1|BAX|CTNNB1|NQO1|EGFR|GSTM1|GSTP1|HMOX1|NFE2L2|MAPK1|MAPK3|MAP2K1|PTEN|RAF1|TGFB1|TP53	-16.463506380630175	0	4	0	0	-28.76688144818469	75.13766019016121
1	-16.26102727161528	hsa04218	M1	1	0	KEGG Pathway	24	Cellular senescence		-16.26102727161528	24.684647979139502	18.54644016501718	30293	156	118	15	12.711864406779661	3.0664877274978677	207|1432|2308|3552|3569|3576|5594|5595|5604|5728|5894|5970|7040|7157|23411	AKT1|MAPK14|FOXO1|IL1A|IL6|CXCL8|MAPK1|MAPK3|MAP2K1|PTEN|RAF1|RELA|TGFB1|TP53|SIRT1	-15.488950168943829	0	4	0	0	-28.76688144818469	75.13766019016121
1	-15.652470218155106	hsa04151	M1	1	0	KEGG Pathway	24	PI3K-Akt signaling pathway		-15.652470218155106	13.586870308295172	15.002510619043324	30293	359	118	19	16.10169491525424	3.383540559103357	207|596|842|1385|1950|1956|3558|3565|3569|5594|5595|5604|5728|5894|5970|6696|7099|7157|7422	AKT1|BCL2|CASP9|CREB1|EGF|EGFR|IL2|IL4|IL6|MAPK1|MAPK3|MAP2K1|PTEN|RAF1|RELA|SPP1|TLR4|TP53|VEGFA	-14.894633554598265	0	4	0	0	-28.76688144818469	75.13766019016121
1	-15.576073371265004	hsa04915	M1	1	0	KEGG Pathway	24	Estrogen signaling pathway		-15.576073371265004	26.234195224545342	18.511610904191908	30293	137	118	14	11.864406779661017	2.9768549689580897	207|596|1385|1509|1956|3725|4313|4318|4988|5594|5595|5604|5894|6667	AKT1|BCL2|CREB1|CTSD|EGFR|JUN|MMP2|MMP9|OPRM1|MAPK1|MAPK3|MAP2K1|RAF1|SP1	-14.832024992193796	0	4	0	0	-28.76688144818469	75.13766019016121
1	-14.900367553415919	hsa04062	M1	1	0	KEGG Pathway	24	Chemokine signaling pathway		-14.900367553415919	20.056276483050848	16.564545955009603	30293	192	118	15	12.711864406779661	3.0664877274978677	207|2920|3576|3627|4792|5594|5595|5604|5894|5970|6347|6373|6772|6774|653361	AKT1|CXCL2|CXCL8|CXCL10|NFKBIA|MAPK1|MAPK3|MAP2K1|RAF1|RELA|CCL2|CXCL11|STAT1|STAT3|NCF1	-14.169683135902693	0	4	0	0	-28.76688144818469	75.13766019016121
1	-14.875588784022366	hsa04722	M1	1	0	KEGG Pathway	24	Neurotrophin signaling pathway		-14.875588784022366	28.04507904856858	18.485305448782675	30293	119	118	13	11.016949152542374	2.8823274297123698	207|581|596|1432|3725|4792|5594|5595|5599|5604|5894|5970|7157	AKT1|BAX|BCL2|MAPK14|JUN|NFKBIA|MAPK1|MAPK3|MAPK8|MAP2K1|RAF1|RELA|TP53	-14.151435233668098	0	4	0	0	-28.76688144818469	75.13766019016121
1	-14.606754815385775	hsa04664	M1	1	0	KEGG Pathway	24	Fc epsilon RI signaling pathway		-14.606754815385775	41.52829012961117	20.92237208581296	30293	68	118	11	9.322033898305085	2.6764875063103224	207|240|1432|3565|5321|5594|5595|5599|5604|5894|7124	AKT1|ALOX5|MAPK14|IL4|PLA2G4A|MAPK1|MAPK3|MAPK8|MAP2K1|RAF1|TNF	-13.901624502344937	0	4	0	0	-28.76688144818469	75.13766019016121
1	-14.459906817758299	hsa04917	M1	1	0	KEGG Pathway	24	Prolactin signaling pathway		-14.459906817758299	40.341767554479425	20.607031780165556	30293	70	118	11	9.322033898305085	2.6764875063103224	207|1432|3659|5594|5595|5599|5604|5894|5970|6772|6774	AKT1|MAPK14|IRF1|MAPK1|MAPK3|MAPK8|MAP2K1|RAF1|RELA|STAT1|STAT3	-13.767010961134472	0	4	0	0	-28.76688144818469	75.13766019016121
1	-14.459906817758299	hsa05230	M1	1	0	KEGG Pathway	24	Central carbon metabolism in cancer		-14.459906817758299	40.341767554479425	20.607031780165556	30293	70	118	11	9.322033898305085	2.6764875063103224	207|1956|2539|3091|3099|5594|5595|5604|5728|5894|7157	AKT1|EGFR|G6PD|HIF1A|HK2|MAPK1|MAPK3|MAP2K1|PTEN|RAF1|TP53	-13.767010961134472	0	4	0	0	-28.76688144818469	75.13766019016121
1	-14.374994614291145	hsa05231	M1	1	0	KEGG Pathway	24	Choline metabolism in cancer		-14.374994614291145	31.435143548944996	18.87131716177669	30293	98	118	12	10.169491525423728	2.7824062788314317	207|1950|1956|3091|3725|5321|5594|5595|5599|5604|5894|6667	AKT1|EGF|EGFR|HIF1A|JUN|PLA2G4A|MAPK1|MAPK3|MAPK8|MAP2K1|RAF1|SP1	-13.688089121356507	0	4	0	0	-28.76688144818469	75.13766019016121
1	-14.317616225821048	hsa05223	M1	1	0	KEGG Pathway	24	Non-small cell lung cancer		-14.317616225821048	39.221162900188325	20.304722931946145	30293	72	118	11	9.322033898305085	2.6764875063103224	207|581|842|1950|1956|5594|5595|5604|5894|6774|7157	AKT1|BAX|CASP9|EGF|EGFR|MAPK1|MAPK3|MAP2K1|RAF1|STAT3|TP53	-13.636619592496931	0	4	0	0	-28.76688144818469	75.13766019016121
1	-13.663934474568416	hsa05224	M1	1	0	KEGG Pathway	24	Breast cancer		-13.663934474568416	22.703159229793613	16.494840295631413	30293	147	118	13	11.016949152542374	2.8823274297123698	207|581|1499|1950|1956|3725|5594|5595|5604|5728|5894|6667|7157	AKT1|BAX|CTNNB1|EGF|EGFR|JUN|MAPK1|MAPK3|MAP2K1|PTEN|RAF1|SP1|TP53	-13.000196846685803	0	4	0	0	-28.76688144818469	75.13766019016121
1	-13.535165898707207	hsa04370	M1	1	0	KEGG Pathway	24	VEGF signaling pathway		-13.535165898707207	43.51192186153405	20.439500514077565	30293	59	118	10	8.474576271186441	2.5638278852014107	207|842|1432|5321|5594|5595|5604|5743|5894|7422	AKT1|CASP9|MAPK14|PLA2G4A|MAPK1|MAPK3|MAP2K1|PTGS2|RAF1|VEGFA	-12.877032148342593	0	4	0	0	-28.76688144818469	75.13766019016121
1	-13.178187932719819	hsa04510	M1	1	0	KEGG Pathway	24	Focal adhesion		-13.178187932719819	17.704850964348335	14.933474640256216	30293	203	118	14	11.864406779661017	2.9768549689580897	207|596|1499|1950|1956|3725|5594|5595|5599|5604|5728|5894|6696|7422	AKT1|BCL2|CTNNB1|EGF|EGFR|JUN|MAPK1|MAPK3|MAPK8|MAP2K1|PTEN|RAF1|SPP1|VEGFA	-12.525586670955166	0	4	0	0	-28.76688144818469	75.13766019016121
1	-13.048502521936886	hsa05206	M1	1	0	KEGG Pathway	24	MicroRNAs in cancer		-13.048502521936886	13.25008201202843	13.557001344261495	30293	310	118	16	13.559322033898304	3.1516433557948815	596|836|1956|3162|4318|5594|5595|5604|5728|5743|5894|6774|7157|7422|7431|23411	BCL2|CASP3|EGFR|HMOX1|MMP9|MAPK1|MAPK3|MAP2K1|PTEN|PTGS2|RAF1|STAT3|TP53|VEGFA|VIM|SIRT1	-12.406759187760441	0	4	0	0	-28.76688144818469	75.13766019016121
1	-13.042489693176165	hsa04912	M1	1	0	KEGG Pathway	24	GnRH signaling pathway		-13.042489693176165	30.364771277565158	17.73560319593359	30293	93	118	11	9.322033898305085	2.6764875063103224	1432|1956|3725|4313|4323|5321|5594|5595|5599|5604|5894	MAPK14|EGFR|JUN|MMP2|MMP14|PLA2G4A|MAPK1|MAPK3|MAPK8|MAP2K1|RAF1	-12.406075192504789	0	4	0	0	-28.76688144818469	75.13766019016121
1	-12.622322215920855	hsa05218	M1	1	0	KEGG Pathway	24	Melanoma		-12.622322215920855	35.655602636534844	18.410544216355987	30293	72	118	10	8.474576271186441	2.5638278852014107	207|581|1950|1956|5594|5595|5604|5728|5894|7157	AKT1|BAX|EGF|EGFR|MAPK1|MAPK3|MAP2K1|PTEN|RAF1|TP53	-12.006592314109328	0	4	0	0	-28.76688144818469	75.13766019016121
1	-12.437371966894135	hsa05214	M1	1	0	KEGG Pathway	24	Glioma		-12.437371966894135	34.22937853107345	18.01778210790153	30293	75	118	10	8.474576271186441	2.5638278852014107	207|581|1950|1956|5594|5595|5604|5728|5894|7157	AKT1|BAX|EGF|EGFR|MAPK1|MAPK3|MAP2K1|PTEN|RAF1|TP53	-11.82666286645766	0	4	0	0	-28.76688144818469	75.13766019016121
1	-12.377512887680535	hsa05220	M1	1	0	KEGG Pathway	24	Chronic myeloid leukemia		-12.377512887680535	33.77899197145407	17.891965665409938	30293	76	118	10	8.474576271186441	2.5638278852014107	207|581|4792|5594|5595|5604|5894|5970|7040|7157	AKT1|BAX|NFKBIA|MAPK1|MAPK3|MAP2K1|RAF1|RELA|TGFB1|TP53	-11.771767206775609	0	4	0	0	-28.76688144818469	75.13766019016121
1	-12.156119418782373	hsa05226	M1	1	0	KEGG Pathway	24	Gastric cancer		-12.156119418782373	20.675463542259127	15.055632484465658	30293	149	118	12	10.169491525423728	2.7824062788314317	207|581|596|1499|1950|1956|5594|5595|5604|5894|7040|7157	AKT1|BAX|BCL2|CTNNB1|EGF|EGFR|MAPK1|MAPK3|MAP2K1|RAF1|TGFB1|TP53	-11.55528107237219	0	4	0	0	-28.76688144818469	75.13766019016121
1	-11.760927538523976	hsa04919	M1	1	0	KEGG Pathway	24	Thyroid hormone signaling pathway		-11.760927538523976	23.338212634822806	15.396442861585014	30293	121	118	11	9.322033898305085	2.6764875063103224	207|842|1499|2308|3091|5594|5595|5604|5894|6772|7157	AKT1|CASP9|CTNNB1|FOXO1|HIF1A|MAPK1|MAPK3|MAP2K1|RAF1|STAT1|TP53	-11.179182134022817	0	4	0	0	-28.76688144818469	75.13766019016121
1	-11.286352879316185	hsa04024	M1	1	0	KEGG Pathway	24	cAMP signaling pathway		-11.286352879316185	14.832730696798494	13.02351601882687	30293	225	118	13	11.016949152542374	2.8823274297123698	154|207|1385|1909|3725|4792|5465|5594|5595|5599|5604|5894|5970	ADRB2|AKT1|CREB1|EDNRA|JUN|NFKBIA|PPARA|MAPK1|MAPK3|MAPK8|MAP2K1|RAF1|RELA	-10.718395759300659	0	4	0	0	-28.76688144818469	75.13766019016121
1	-11.151593134073321	hsa05211	M1	1	0	KEGG Pathway	24	Renal cell carcinoma		-11.151593134073321	33.4852616064849	16.893369526615533	30293	69	118	9	7.627118644067797	2.4434952140292476	207|3091|3725|5594|5595|5604|5894|7040|7422	AKT1|HIF1A|JUN|MAPK1|MAPK3|MAP2K1|RAF1|TGFB1|VEGFA	-10.592590856710721	0	4	0	0	-28.76688144818469	75.13766019016121
1	-10.354655933338973	hsa04935	M1	1	0	KEGG Pathway	24	Growth hormone synthesis, secretion and action		-10.354655933338973	21.393361581920907	13.997534110409289	30293	120	118	10	8.474576271186441	2.5638278852014107	207|1385|1432|5594|5595|5599|5604|5894|6772|6774	AKT1|CREB1|MAPK14|MAPK1|MAPK3|MAPK8|MAP2K1|RAF1|STAT1|STAT3	-9.817264804989051	0	4	0	0	-28.76688144818469	75.13766019016121
1	-10.312888135049116	hsa04012	M1	1	0	KEGG Pathway	24	ErbB signaling pathway		-10.312888135049116	27.182153539381858	15.115940725798367	30293	85	118	9	7.627118644067797	2.4434952140292476	207|1950|1956|3725|5594|5595|5599|5604|5894	AKT1|EGF|EGFR|JUN|MAPK1|MAPK3|MAPK8|MAP2K1|RAF1	-9.779693121292802	0	4	0	0	-28.76688144818469	75.13766019016121
1	-10.285853858851496	hsa04140	M1	1	0	KEGG Pathway	24	Autophagy - animal		-10.285853858851496	17.114689265536725	12.979563715289355	30293	165	118	11	9.322033898305085	2.6764875063103224	207|596|1509|3091|5594|5595|5599|5604|5728|5894|29110	AKT1|BCL2|CTSD|HIF1A|MAPK1|MAPK3|MAPK8|MAP2K1|PTEN|RAF1|TBK1	-9.75681480486634	0	4	0	0	-28.76688144818469	75.13766019016121
1	-9.807885142682519	hsa04014	M1	1	0	KEGG Pathway	24	Ras signaling pathway		-9.807885142682519	13.053576558460211	11.624665230053395	30293	236	118	12	10.169491525423728	2.7824062788314317	207|1950|1956|5321|5594|5595|5599|5604|5894|5970|7422|29110	AKT1|EGF|EGFR|PLA2G4A|MAPK1|MAPK3|MAPK8|MAP2K1|RAF1|RELA|VEGFA|TBK1	-9.295083287568048	0	4	0	0	-28.76688144818469	75.13766019016121
1	-9.781976235643274	hsa04910	M1	1	0	KEGG Pathway	24	Insulin signaling pathway		-9.781976235643274	18.73871087467525	13.012981421913457	30293	137	118	10	8.474576271186441	2.5638278852014107	31|207|2194|2308|3099|5594|5595|5599|5604|5894	ACACA|AKT1|FASN|FOXO1|HK2|MAPK1|MAPK3|MAPK8|MAP2K1|RAF1	-9.273140567746404	0	4	0	0	-28.76688144818469	75.13766019016121
1	-9.649017970675962	hsa05221	M1	1	0	KEGG Pathway	24	Acute myeloid leukemia		-9.649017970675962	30.65317480394637	15.19496130383093	30293	67	118	8	6.779661016949152	2.314292911361428	207|4353|5594|5595|5604|5894|5970|6774	AKT1|MPO|MAPK1|MAPK3|MAP2K1|RAF1|RELA|STAT3	-9.144112596407524	0	4	0	0	-28.76688144818469	75.13766019016121
1	-9.602962761774576	hsa04613	M1	1	0	KEGG Pathway	24	Neutrophil extracellular trap formation		-9.602962761774576	14.784940988552668	11.951027825198027	30293	191	118	11	9.322033898305085	2.6764875063103224	207|1432|1991|4353|5594|5595|5604|5894|5970|7099|653361	AKT1|MAPK14|ELANE|MPO|MAPK1|MAPK3|MAP2K1|RAF1|RELA|TLR4|NCF1	-9.101952431389662	0	4	0	0	-28.76688144818469	75.13766019016121
1	-9.450983504937563	hsa04072	M1	1	0	KEGG Pathway	24	Phospholipase D signaling pathway		-9.450983504937563	17.34596885020614	12.465658322096596	30293	148	118	10	8.474576271186441	2.5638278852014107	207|1950|1956|2147|3576|5321|5594|5595|5604|5894	AKT1|EGF|EGFR|F2|CXCL8|PLA2G4A|MAPK1|MAPK3|MAP2K1|RAF1	-8.95766000321894	0	4	0	0	-28.76688144818469	75.13766019016121
1	-9.440699110243164	hsa04928	M1	1	0	KEGG Pathway	24	Parathyroid hormone synthesis, secretion and action		-9.440699110243164	21.797009913655263	13.412977387981107	30293	106	118	9	7.627118644067797	2.4434952140292476	596|1385|1956|4323|5594|5595|5604|5894|6667	BCL2|CREB1|EGFR|MMP14|MAPK1|MAPK3|MAP2K1|RAF1|SP1	-8.951168597541681	0	4	0	0	-28.76688144818469	75.13766019016121
1	-9.122675885891809	hsa04726	M1	1	0	KEGG Pathway	24	Serotonergic synapse		-9.122675885891809	20.09115696389094	12.826769184721744	30293	115	118	9	7.627118644067797	2.4434952140292476	240|836|5321|5594|5595|5604|5742|5743|5894	ALOX5|CASP3|PLA2G4A|MAPK1|MAPK3|MAP2K1|PTGS1|PTGS2|RAF1	-8.640633394582876	0	4	0	0	-28.76688144818469	75.13766019016121
1	-8.847841293031099	hsa04662	M1	1	0	KEGG Pathway	24	B cell receptor signaling pathway		-8.847841293031099	24.44955609362389	13.458214087806738	30293	84	118	8	6.779661016949152	2.314292911361428	207|3725|4792|5594|5595|5604|5894|5970	AKT1|JUN|NFKBIA|MAPK1|MAPK3|MAP2K1|RAF1|RELA	-8.36949494728213	0	4	0	0	-28.76688144818469	75.13766019016121
1	-8.589374561713548	hsa04650	M1	1	0	KEGG Pathway	24	Natural killer cell mediated cytotoxicity		-8.589374561713548	17.503659476117104	11.882988854506607	30293	132	118	9	7.627118644067797	2.4434952140292476	355|836|3383|3458|5594|5595|5604|5894|7124	FAS|CASP3|ICAM1|IFNG|MAPK1|MAPK3|MAP2K1|RAF1|TNF	-8.121931578974904	0	4	0	0	-28.76688144818469	75.13766019016121
1	-7.978405987077685	hsa04015	M1	1	0	KEGG Pathway	24	Rap1 signaling pathway		-7.978405987077685	12.224778046811947	10.207236468899033	30293	210	118	10	8.474576271186441	2.5638278852014107	207|1432|1499|1950|1956|5594|5595|5604|5894|7422	AKT1|MAPK14|CTNNB1|EGF|EGFR|MAPK1|MAPK3|MAP2K1|RAF1|VEGFA	-7.514537464697339	0	4	0	0	-28.76688144818469	75.13766019016121
1	-7.114929012378703	hsa04371	M1	1	0	KEGG Pathway	24	Apelin signaling pathway		-7.114929012378703	14.775271308377027	10.179265322609748	30293	139	118	8	6.779661016949152	2.314292911361428	207|4843|5327|5594|5595|5604|5894|6696	AKT1|NOS2|PLAT|MAPK1|MAPK3|MAP2K1|RAF1|SPP1	-6.665071204441172	0	4	0	0	-28.76688144818469	75.13766019016121
1	-7.019429988933842	hsa04550	M1	1	0	KEGG Pathway	24	Signaling pathways regulating pluripotency of stem cells		-7.019429988933842	14.361977006044803	10.015587256319494	30293	143	118	8	6.779661016949152	2.314292911361428	207|1432|1499|5594|5595|5604|5894|6774	AKT1|MAPK14|CTNNB1|MAPK1|MAPK3|MAP2K1|RAF1|STAT3	-6.573005356834705	0	4	0	0	-28.76688144818469	75.13766019016121
1	-6.961315470530383	hsa04666	M1	1	0	KEGG Pathway	24	Fc gamma R-mediated phagocytosis		-6.961315470530383	18.5262100297047	10.811364484227623	30293	97	118	7	5.932203389830509	2.174640632545545	207|5321|5594|5595|5604|5894|653361	AKT1|PLA2G4A|MAPK1|MAPK3|MAP2K1|RAF1|NCF1	-6.518297087123157	0	4	0	0	-28.76688144818469	75.13766019016121
1	-6.810656227116724	hsa04914	M1	1	0	KEGG Pathway	24	Progesterone-mediated oocyte maturation		-6.810656227116724	17.61806247922898	10.512912811127892	30293	102	118	7	5.932203389830509	2.174640632545545	207|1432|5594|5595|5599|5604|5894	AKT1|MAPK14|MAPK1|MAPK3|MAPK8|MAP2K1|RAF1	-6.374371226368467	0	4	0	0	-28.76688144818469	75.13766019016121
1	-6.771086949846278	hsa04921	M1	1	0	KEGG Pathway	24	Oxytocin signaling pathway		-6.771086949846278	13.336121505613031	9.597451317430686	30293	154	118	8	6.779661016949152	2.314292911361428	1956|3725|5321|5594|5595|5604|5743|5894	EGFR|JUN|PLA2G4A|MAPK1|MAPK3|MAP2K1|PTGS2|RAF1	-6.341432527997033	0	4	0	0	-28.76688144818469	75.13766019016121
1	-6.7494744024665	hsa04934	M1	1	0	KEGG Pathway	24	Cushing syndrome		-6.7494744024665	13.25008201202843	9.561564728173007	30293	155	118	8	6.779661016949152	2.314292911361428	196|1385|1499|1956|5594|5595|5604|6667	AHR|CREB1|CTNNB1|EGFR|MAPK1|MAPK3|MAP2K1|SP1	-6.323097690378492	0	4	0	0	-28.76688144818469	75.13766019016121
1	-6.728013314818713	hsa04150	M1	1	0	KEGG Pathway	24	mTOR signaling pathway		-6.728013314818713	13.165145588874402	9.526007942423254	30293	156	118	8	6.779661016949152	2.314292911361428	207|5594|5595|5604|5728|5894|7124|7132	AKT1|MAPK1|MAPK3|MAP2K1|PTEN|RAF1|TNF|TNFRSF1A	-6.304889760128426	0	4	0	0	-28.76688144818469	75.13766019016121
1	-6.717599539674985	hsa04929	M1	1	0	KEGG Pathway	24	GnRH secretion		-6.717599539674985	24.067531779661014	11.552089970733007	30293	64	118	6	5.084745762711864	2.022374709198281	207|5594|5595|5604|5894|6696	AKT1|MAPK1|MAPK3|MAP2K1|RAF1|SPP1	-6.297704955114897	0	4	0	0	-28.76688144818469	75.13766019016121
1	-6.501397365596688	hsa04022	M1	1	0	KEGG Pathway	24	cGMP-PKG signaling pathway		-6.501397365596688	12.29798031056531	9.15523827097131	30293	167	118	8	6.779661016949152	2.314292911361428	154|207|1385|1909|5594|5595|5604|5894	ADRB2|AKT1|CREB1|EDNRA|MAPK1|MAPK3|MAP2K1|RAF1	-6.084707920911812	0	4	0	0	-28.76688144818469	75.13766019016121
1	-6.23101305862828	hsa04611	M1	1	0	KEGG Pathway	24	Platelet activation		-6.23101305862828	14.492277200656096	9.414493906117764	30293	124	118	7	5.932203389830509	2.174640632545545	207|1432|2147|5321|5594|5595|5742	AKT1|MAPK14|F2|PLA2G4A|MAPK1|MAPK3|PTGS1	-5.826912741251424	0	4	0	0	-28.76688144818469	75.13766019016121
1	-6.002857520515569	hsa04930	M1	1	0	KEGG Pathway	24	Type II diabetes mellitus		-6.002857520515569	27.90438467207075	11.419370526124968	30293	46	118	5	4.237288135593221	1.854390582007467	3099|5594|5595|5599|7124	HK2|MAPK1|MAPK3|MAPK8|TNF	-5.6049175118435315	0	4	0	0	-28.76688144818469	75.13766019016121
1	-5.891568468784704	hsa04540	M1	1	0	KEGG Pathway	24	Gap junction		-5.891568468784704	17.5036594761171	9.695350377540679	30293	88	118	6	5.084745762711864	2.022374709198281	1950|1956|5594|5595|5604|5894	EGF|EGFR|MAPK1|MAPK3|MAP2K1|RAF1	-5.496676153194672	0	4	0	0	-28.76688144818469	75.13766019016121
1	-5.599240349437674	hsa04261	M1	1	0	KEGG Pathway	24	Adrenergic signaling in cardiomyocytes		-5.599240349437674	11.669106317411403	8.3005204216947	30293	154	118	7	5.932203389830509	2.174640632545545	154|207|596|1385|1432|5594|5595	ADRB2|AKT1|BCL2|CREB1|MAPK14|MAPK1|MAPK3	-5.210379998617555	0	4	0	0	-28.76688144818469	75.13766019016121
1	-5.540481033982901	hsa04916	M1	1	0	KEGG Pathway	24	Melanogenesis		-5.540481033982901	15.25071320691391	8.970831180612842	30293	101	118	6	5.084745762711864	2.022374709198281	1385|1499|5594|5595|5604|5894	CREB1|CTNNB1|MAPK1|MAPK3|MAP2K1|RAF1	-5.157570015675983	0	4	0	0	-28.76688144818469	75.13766019016121
1	-5.4710591495404755	hsa04810	M1	1	0	KEGG Pathway	24	Regulation of actin cytoskeleton		-5.4710591495404755	8.968396121678632	7.56914131532861	30293	229	118	8	6.779661016949152	2.314292911361428	207|1950|1956|2147|5594|5595|5604|5894	AKT1|EGF|EGFR|F2|MAPK1|MAPK3|MAP2K1|RAF1	-5.091092511880339	0	4	0	0	-28.76688144818469	75.13766019016121
1	-5.421380738441258	hsa04730	M1	1	0	KEGG Pathway	24	Long-term depression		-5.421380738441258	21.393361581920907	9.887924940433182	30293	60	118	5	4.237288135593221	1.854390582007467	5321|5594|5595|5604|5894	PLA2G4A|MAPK1|MAPK3|MAP2K1|RAF1	-5.044338653798437	0	4	0	0	-28.76688144818469	75.13766019016121
1	-5.371147063679982	hsa04350	M1	1	0	KEGG Pathway	24	TGF-beta signaling pathway		-5.371147063679982	14.262241054613934	8.634049682780656	30293	108	118	6	5.084745762711864	2.022374709198281	3458|5594|5595|6667|7040|7124	IFNG|MAPK1|MAPK3|SP1|TGFB1|TNF	-5.00276229856966	0	4	0	0	-28.76688144818469	75.13766019016121
1	-5.257323102954349	hsa04725	M1	1	0	KEGG Pathway	24	Cholinergic synapse		-5.257323102954349	13.63116844157792	8.41210081837373	30293	113	118	6	5.084745762711864	2.022374709198281	207|596|1385|5594|5595|5604	AKT1|BCL2|CREB1|MAPK1|MAPK3|MAP2K1	-4.891786180716854	0	4	0	0	-28.76688144818469	75.13766019016121
1	-4.832668271578311	hsa04270	M1	1	0	KEGG Pathway	24	Vascular smooth muscle contraction		-4.832668271578311	11.494940551479887	7.613866395577572	30293	134	118	6	5.084745762711864	2.022374709198281	1909|5321|5594|5595|5604|5894	EDNRA|PLA2G4A|MAPK1|MAPK3|MAP2K1|RAF1	-4.478339570932451	0	4	0	0	-28.76688144818469	75.13766019016121
1	-3.85780828861148	hsa04720	M1	1	0	KEGG Pathway	24	Long-term potentiation		-3.85780828861148	15.326587401973185	7.34126927818747	30293	67	118	4	3.389830508474576	1.665940208836309	5594|5595|5604|5894	MAPK1|MAPK3|MAP2K1|RAF1	-3.5224237836040837	0	4	0	0	-28.76688144818469	75.13766019016121
1	-3.534462553632993	hsa04723	M1	1	0	KEGG Pathway	24	Retrograde endocannabinoid signaling		-3.534462553632993	8.67298442510307	5.851522355794617	30293	148	118	5	4.237288135593221	1.854390582007467	1432|5594|5595|5599|5743	MAPK14|MAPK1|MAPK3|MAPK8|PTGS2	-3.214683121956173	0	4	0	0	-28.76688144818469	75.13766019016121
1	-3.3910276213401236	hsa04960	M1	1	0	KEGG Pathway	24	Aldosterone-regulated sodium reabsorption		-3.3910276213401236	20.815162620247364	7.54178392433381	30293	37	118	3	2.542372881355932	1.4490605614478478	4306|5594|5595	NR3C2|MAPK1|MAPK3	-3.0813485165676293	0	4	0	0	-28.76688144818469	75.13766019016121
1	-3.3107532910235533	hsa04520	M1	1	0	KEGG Pathway	24	Adherens junction		-3.3107532910235533	11.041735010023693	6.064962190683259	30293	93	118	4	3.389830508474576	1.665940208836309	1499|1956|5594|5595	CTNNB1|EGFR|MAPK1|MAPK3	-3.006037605782609	0	4	0	0	-28.76688144818469	75.13766019016121
1	-3.0621314972527727	hsa05034	M1	1	0	KEGG Pathway	24	Alcoholism		-3.0621314972527727	6.827668589974758	5.0122854183541135	30293	188	118	5	4.237288135593221	1.854390582007467	1385|5594|5595|5604|5894	CREB1|MAPK1|MAPK3|MAP2K1|RAF1	-2.7647561751775718	0	4	0	0	-28.76688144818469	75.13766019016121
1	-2.7565040021993665	hsa04114	M1	1	0	KEGG Pathway	24	Oocyte meiosis		-2.7565040021993665	7.838788976581705	4.9053061906516255	30293	131	118	4	3.389830508474576	1.665940208836309	1432|5594|5595|5604	MAPK14|MAPK1|MAPK3|MAP2K1	-2.4663470371293474	0	4	0	0	-28.76688144818469	75.13766019016121
1	-2.1863398237849547	hsa04713	M1	1	0	KEGG Pathway	24	Circadian entrainment		-2.1863398237849547	7.93980429844487	4.280945714591624	30293	97	118	3	2.542372881355932	1.4490605614478478	1385|5594|5595	CREB1|MAPK1|MAPK3	-1.9171448379775882	0	4	0	0	-28.76688144818469	75.13766019016121
1	-26.828113211699367	hsa05140	M1	1	0	KEGG Pathway	24	Leishmaniasis		-26.828113211699367	60.01254677525865	32.4229534439889	30293	77	118	18	15.254237288135593	3.3098875673090813	1432|3458|3552|3553|3565|3586|3725|4792|4843|5594|5595|5743|5970|6772|7040|7099|7124|653361	MAPK14|IFNG|IL1A|IL1B|IL4|IL10|JUN|NFKBIA|NOS2|MAPK1|MAPK3|PTGS2|RELA|STAT1|TGFB1|TLR4|TNF|NCF1	-25.600104153378194	0	5	1	1	-26.828113211699367	60.01254677525865
1	-25.57633314674665	hsa05235	M1	1	0	KEGG Pathway	24	PD-L1 expression and PD-1 checkpoint pathway in cancer		-25.57633314674665	51.92096743477433	30.084358616282305	30293	89	118	18	15.254237288135593	3.3098875673090813	207|920|1432|1950|1956|3091|3458|3725|4792|5594|5595|5604|5728|5894|5970|6772|6774|7099	AKT1|CD4|MAPK14|EGF|EGFR|HIF1A|IFNG|JUN|NFKBIA|MAPK1|MAPK3|MAP2K1|PTEN|RAF1|RELA|STAT1|STAT3|TLR4	-24.40631603540316	0	5	0	0	-26.828113211699367	60.01254677525865
1	-23.940108603900548	hsa04659	M1	1	0	KEGG Pathway	24	Th17 cell differentiation		-23.940108603900548	42.78672316384181	27.204198927728964	30293	108	118	18	15.254237288135593	3.3098875673090813	196|920|1432|3091|3458|3553|3558|3565|3569|3725|4792|5594|5595|5599|5970|6772|6774|7040	AHR|CD4|MAPK14|HIF1A|IFNG|IL1B|IL2|IL4|IL6|JUN|NFKBIA|MAPK1|MAPK3|MAPK8|RELA|STAT1|STAT3|TGFB1	-22.85227824874441	0	5	0	0	-26.828113211699367	60.01254677525865
1	-23.785215813769476	hsa04380	M1	1	0	KEGG Pathway	24	Osteoclast differentiation		-23.785215813769476	36.13101067168864	25.582182816935944	30293	135	118	19	16.10169491525424	3.383540559103357	207|1385|1432|3458|3552|3553|3725|4792|5468|5594|5595|5599|5604|5970|6772|7040|7124|7132|653361	AKT1|CREB1|MAPK14|IFNG|IL1A|IL1B|JUN|NFKBIA|PPARG|MAPK1|MAPK3|MAPK8|MAP2K1|RELA|STAT1|TGFB1|TNF|TNFRSF1A|NCF1	-22.726349154548654	0	5	0	0	-26.828113211699367	60.01254677525865
1	-21.282899157257216	hsa04660	M1	1	0	KEGG Pathway	24	T cell receptor signaling pathway		-21.282899157257216	36.06814679927161	24.170452993852233	30293	121	118	17	14.40677966101695	3.232675684924706	207|920|959|1432|3458|3558|3565|3586|3725|4792|5594|5595|5599|5604|5894|5970|7124	AKT1|CD4|CD40LG|MAPK14|IFNG|IL2|IL4|IL10|JUN|NFKBIA|MAPK1|MAPK3|MAPK8|MAP2K1|RAF1|RELA|TNF	-20.323735411228622	0	5	0	0	-26.828113211699367	60.01254677525865
1	-20.36548793733577	hsa05321	M1	1	0	KEGG Pathway	24	Inflammatory bowel disease		-20.36548793733577	55.29361147327249	27.40198603610325	30293	65	118	14	11.864406779661017	2.9768549689580897	3458|3552|3553|3558|3565|3569|3586|3725|5970|6772|6774|7040|7099|7124	IFNG|IL1A|IL1B|IL2|IL4|IL6|IL10|JUN|RELA|STAT1|STAT3|TGFB1|TLR4|TNF	-19.478017415962253	0	5	0	0	-26.828113211699367	60.01254677525865
1	-14.716583207984574	hsa04658	M1	1	0	KEGG Pathway	24	Th1 and Th2 cell differentiation		-14.716583207984574	33.48526160648489	19.514209307389404	30293	92	118	12	10.169491525423728	2.7824062788314317	920|1432|3458|3558|3565|3725|4792|5594|5595|5599|5970|6772	CD4|MAPK14|IFNG|IL2|IL4|JUN|NFKBIA|MAPK1|MAPK3|MAPK8|RELA|STAT1	-13.998863767635715	0	5	0	0	-26.828113211699367	60.01254677525865
1	-23.863087395932244	hsa04066	M1	1	0	KEGG Pathway	24	HIF-1 signaling pathway		-23.863087395932244	42.394184419219414	27.07356965932113	30293	109	118	18	15.254237288135593	3.3098875673090813	207|596|1950|1956|3091|3099|3162|3458|3569|4843|5594|5595|5604|5970|6774|7076|7099|7422	AKT1|BCL2|EGF|EGFR|HIF1A|HK2|HMOX1|IFNG|IL6|NOS2|MAPK1|MAPK3|MAP2K1|RELA|STAT3|TIMP1|TLR4|VEGFA	-22.789980297596813	0	6	1	1	-23.863087395932244	42.394184419219414
1	-11.596271194084977	hsa04630	M1	1	0	KEGG Pathway	24	JAK-STAT signaling pathway		-11.596271194084977	18.55809679395548	14.185180863731176	30293	166	118	12	10.169491525423728	2.7824062788314317	207|596|1950|1956|3458|3558|3565|3569|3586|5894|6772|6774	AKT1|BCL2|EGF|EGFR|IFNG|IL2|IL4|IL6|IL10|RAF1|STAT1|STAT3	-11.019170694629581	0	6	0	0	-23.863087395932244	42.394184419219414
1	-20.121430759073053	hsa05144	M1	1	0	KEGG Pathway	24	Malaria		-20.121430759073053	66.74728813559322	29.095896961249636	30293	50	118	13	11.016949152542374	2.8823274297123698	959|3383|3458|3553|3569|3576|3586|5175|6347|7040|7099|7124|7412	CD40LG|ICAM1|IFNG|IL1B|IL6|CXCL8|IL10|PECAM1|CCL2|TGFB1|TLR4|TNF|VCAM1	-19.252443643393548	0	7	1	1	-20.121430759073053	66.74728813559322
1	-19.75927121990699	hsa05323	M1	1	0	KEGG Pathway	24	Rheumatoid arthritis		-19.75927121990699	41.40650628758885	24.40454091321949	30293	93	118	15	12.711864406779661	3.0664877274978677	2920|3383|3458|3552|3553|3569|3576|3725|4312|4314|6347|7040|7099|7124|7422	CXCL2|ICAM1|IFNG|IL1A|IL1B|IL6|CXCL8|JUN|MMP1|MMP3|CCL2|TGFB1|TLR4|TNF|VEGFA	-18.908012871187914	0	7	0	0	-20.121430759073053	66.74728813559322
1	-17.177402571193497	hsa04060	M1	1	0	KEGG Pathway	24	Cytokine-cytokine receptor interaction		-17.177402571193497	16.423186668949384	16.70328939036634	30293	297	118	19	16.10169491525424	3.383540559103357	355|920|959|2920|3458|3552|3553|3558|3565|3569|3576|3586|3627|6347|6373|7040|7124|7132|7133	FAS|CD4|CD40LG|CXCL2|IFNG|IL1A|IL1B|IL2|IL4|IL6|CXCL8|IL10|CXCL10|CCL2|CXCL11|TGFB1|TNF|TNFRSF1A|TNFRSF1B	-16.39060221170134	0	7	0	0	-20.121430759073053	66.74728813559322
1	-15.659653295314998	hsa04064	M1	1	0	KEGG Pathway	24	NF-kappa B signaling pathway		-15.659653295314998	32.090042372881356	19.860718607376615	30293	104	118	13	11.016949152542374	2.8823274297123698	596|959|2920|3383|3553|3576|4792|5743|5970|7099|7124|7132|7412	BCL2|CD40LG|CXCL2|ICAM1|IL1B|CXCL8|NFKBIA|PTGS2|RELA|TLR4|TNF|TNFRSF1A|VCAM1	-14.89475477727067	0	7	0	0	-20.121430759073053	66.74728813559322
1	-15.602498326942067	hsa05134	M1	1	0	KEGG Pathway	24	Legionellosis		-15.602498326942067	50.42720944309928	23.151124670385837	30293	56	118	11	9.322033898305085	2.6764875063103224	836|841|842|2920|3553|3569|3576|4792|5970|7099|7124	CASP3|CASP8|CASP9|CXCL2|IL1B|IL6|CXCL8|NFKBIA|RELA|TLR4|TNF	-14.851610523340554	0	7	0	0	-20.121430759073053	66.74728813559322
1	-14.15970009943369	hsa05146	M1	1	0	KEGG Pathway	24	Amoebiasis		-14.15970009943369	30.20239282153539	18.474007423719378	30293	102	118	12	10.169491525423728	2.7824062788314317	836|2920|3458|3553|3569|3576|3586|4843|5970|7040|7099|7124	CASP3|CXCL2|IFNG|IL1B|IL6|CXCL8|IL10|NOS2|RELA|TGFB1|TLR4|TNF	-13.484533009770297	0	7	0	0	-20.121430759073053	66.74728813559322
1	-12.686269508137235	hsa04061	M1	1	0	KEGG Pathway	24	Viral protein interaction with cytokine and cytokine receptor		-12.686269508137235	28.239237288135595	17.06173325228786	30293	100	118	11	9.322033898305085	2.6764875063103224	2920|3558|3569|3576|3586|3627|6347|6373|7124|7132|7133	CXCL2|IL2|IL6|CXCL8|IL10|CXCL10|CCL2|CXCL11|TNF|TNFRSF1A|TNFRSF1B	-12.065043030408072	0	7	0	0	-20.121430759073053	66.74728813559322
1	-11.834633369838379	hsa05143	M1	1	0	KEGG Pathway	24	African trypanosomiasis		-11.834633369838379	55.507100320659646	20.74576832088948	30293	37	118	8	6.779661016949152	2.314292911361428	355|3383|3458|3553|3569|3586|7124|7412	FAS|ICAM1|IFNG|IL1B|IL6|IL10|TNF|VCAM1	-11.24819284412884	0	7	0	0	-20.121430759073053	66.74728813559322
1	-17.767861885785965	hsa01524	M1	1	0	KEGG Pathway	24	Platinum drug resistance		-17.767861885785965	45.71732064081728	23.920558320438133	30293	73	118	13	11.016949152542374	2.8823274297123698	207|355|581|596|836|841|842|2944|2950|5594|5595|7153|7157	AKT1|FAS|BAX|BCL2|CASP3|CASP8|CASP9|GSTM1|GSTP1|MAPK1|MAPK3|TOP2A|TP53	-16.95002729255384	0	8	1	1	-17.767861885785965	56.157574152542374
1	-13.095748995405822	hsa05222	M1	1	0	KEGG Pathway	24	Small cell lung cancer		-13.095748995405822	30.694823139277823	17.83796606304996	30293	92	118	11	9.322033898305085	2.6764875063103224	207|581|596|836|842|4792|4843|5728|5743|5970|7157	AKT1|BAX|BCL2|CASP3|CASP9|NFKBIA|NOS2|PTEN|PTGS2|RELA|TP53	-12.44861062934267	0	8	0	0	-17.767861885785965	56.157574152542374
1	-10.452439859818549	hsa04215	M1	1	0	KEGG Pathway	24	Apoptosis - multiple species		-10.452439859818549	56.157574152542374	19.521799465778138	30293	32	118	7	5.932203389830509	2.174640632545545	581|596|836|841|842|5599|7132	BAX|BCL2|CASP3|CASP8|CASP9|MAPK8|TNFRSF1A	-9.910811678525372	0	8	0	0	-17.767861885785965	56.157574152542374
1	-9.295091008645732	hsa04115	M1	1	0	KEGG Pathway	24	p53 signaling pathway		-9.295091008645732	27.753550160329823	14.40915703190591	30293	74	118	8	6.779661016949152	2.314292911361428	355|581|596|836|841|842|5728|7157	FAS|BAX|BCL2|CASP3|CASP8|CASP9|PTEN|TP53	-8.809320644817557	0	8	0	0	-17.767861885785965	56.157574152542374
1	-8.706543919362328	hsa05014	M1	1	0	KEGG Pathway	24	Amyotrophic lateral sclerosis		-8.706543919362328	9.16858353510896	9.804663242903615	30293	364	118	13	11.016949152542374	2.8823274297123698	581|596|836|842|847|1432|4843|6647|7124|7132|7133|7157|29110	BAX|BCL2|CASP3|CASP9|CAT|MAPK14|NOS2|SOD1|TNF|TNFRSF1A|TNFRSF1B|TP53|TBK1	-8.235496812354858	0	8	0	0	-17.767861885785965	56.157574152542374
1	-6.448855194739958	hsa05016	M1	1	0	KEGG Pathway	24	Huntington disease		-6.448855194739958	8.38955356153761	8.124445750956824	30293	306	118	10	8.474576271186441	2.5638278852014107	581|836|841|842|1385|5468|5599|6647|6667|7157	BAX|CASP3|CASP8|CASP9|CREB1|PPARG|MAPK8|SOD1|SP1|TP53	-6.038505928086101	0	8	0	0	-17.767861885785965	56.157574152542374
1	-5.1832541459962815	hsa05416	M1	1	0	KEGG Pathway	24	Viral myocarditis		-5.1832541459962815	19.158234252466485	9.304692284598335	30293	67	118	5	4.237288135593221	1.854390582007467	836|841|842|959|3383	CASP3|CASP8|CASP9|CD40LG|ICAM1	-4.823357491111479	0	8	0	0	-17.767861885785965	56.157574152542374
1	-4.067640991311267	hsa05012	M1	1	0	KEGG Pathway	24	Parkinson disease		-4.067640991311267	6.755798394290812	5.896193916877185	30293	266	118	7	5.932203389830509	2.174640632545545	581|836|842|4780|5599|6647|7157	BAX|CASP3|CASP9|NFE2L2|MAPK8|SOD1|TP53	-3.726927652798804	0	8	0	0	-17.767861885785965	56.157574152542374
1	-16.26102727161528	hsa04148	M1	1	0	KEGG Pathway	24	Efferocytosis		-16.26102727161528	24.684647979139502	18.54644016501718	30293	156	118	15	12.711864406779661	3.0664877274978677	19|240|836|1385|1432|3091|3586|5175|5468|5594|5595|5604|5743|7040|23411	ABCA1|ALOX5|CASP3|CREB1|MAPK14|HIF1A|IL10|PECAM1|PPARG|MAPK1|MAPK3|MAP2K1|PTGS2|TGFB1|SIRT1	-15.488950168943829	0	9	1	1	-16.26102727161528	24.684647979139502
1	-14.658809895732134	hsa04217	M1	1	0	KEGG Pathway	24	Necroptosis		-14.658809895732134	22.604306577123975	17.080156279697032	30293	159	118	14	11.864406779661017	2.9768549689580897	355|581|596|841|3458|3552|3553|5321|5599|6772|6774|7099|7124|7132	FAS|BAX|BCL2|CASP8|IFNG|IL1A|IL1B|PLA2G4A|MAPK8|STAT1|STAT3|TLR4|TNF|TNFRSF1A	-13.947430633414294	0	10	1	1	-14.658809895732134	42.786723163841806
1	-9.562461086626676	hsa05332	M1	1	0	KEGG Pathway	24	Graft-versus-host disease		-9.562461086626676	42.786723163841806	16.946282098468288	30293	42	118	7	5.932203389830509	2.174640632545545	355|3458|3552|3553|3558|3569|7124	FAS|IFNG|IL1A|IL1B|IL2|IL6|TNF	-9.065311177055001	0	10	0	0	-14.658809895732134	42.786723163841806
1	-7.778533570336649	hsa04940	M1	1	0	KEGG Pathway	24	Type I diabetes mellitus		-7.778533570336649	35.821442648797785	14.288927627727247	30293	43	118	6	5.084745762711864	2.022374709198281	355|3458|3552|3553|3558|7124	FAS|IFNG|IL1A|IL1B|IL2|TNF	-7.318210328720953	0	10	0	0	-14.658809895732134	42.786723163841806
1	-5.591203660307116	hsa04640	M1	1	0	KEGG Pathway	24	Hematopoietic cell lineage		-5.591203660307116	15.5588084232152	9.073282678594639	30293	99	118	6	5.084745762711864	2.022374709198281	920|3552|3553|3565|3569|7124	CD4|IL1A|IL1B|IL4|IL6|TNF	-5.205328163036459	0	10	0	0	-14.658809895732134	42.786723163841806
1	-3.6023663748945434	hsa04612	M1	1	0	KEGG Pathway	24	Antigen processing and presentation		-3.6023663748945434	13.165145588874402	6.727204828714559	30293	78	118	4	3.389830508474576	1.665940208836309	920|1385|3458|7124	CD4|CREB1|IFNG|TNF	-3.2800247264531226	0	10	0	0	-14.658809895732134	42.786723163841806
1	-13.853403819143086	hsa04931	M1	1	0	KEGG Pathway	24	Insulin resistance		-13.853403819143086	28.52448210922787	17.919124305254808	30293	108	118	12	10.169491525423728	2.7824062788314317	207|1385|2308|3569|4792|5465|5599|5728|5970|6774|7124|7132	AKT1|CREB1|FOXO1|IL6|NFKBIA|PPARA|MAPK8|PTEN|RELA|STAT3|TNF|TNFRSF1A	-13.183989058368784	0	11	1	1	-13.853403819143086	33.4852616064849
1	-11.85336176181406	hsa05415	M1	1	0	KEGG Pathway	24	Diabetic cardiomyopathy		-11.85336176181406	16.44021875260917	13.80294356855954	30293	203	118	13	11.016949152542374	2.8823274297123698	207|1432|1509|2539|4313|4318|5465|5599|5728|5970|6667|7040|653361	AKT1|MAPK14|CTSD|G6PD|MMP2|MMP9|PPARA|MAPK8|PTEN|RELA|SP1|TGFB1|NCF1	-11.262174801080059	0	11	0	0	-13.853403819143086	33.4852616064849
1	-11.151593134073321	hsa04920	M1	1	0	KEGG Pathway	24	Adipocytokine signaling pathway		-11.151593134073321	33.4852616064849	16.893369526615533	30293	69	118	9	7.627118644067797	2.4434952140292476	207|4792|5465|5599|5970|6774|7124|7132|7133	AKT1|NFKBIA|PPARA|MAPK8|RELA|STAT3|TNF|TNFRSF1A|TNFRSF1B	-10.592590856710721	0	11	0	0	-13.853403819143086	33.4852616064849
1	-12.13355199183758	hsa05202	M1	1	0	KEGG Pathway	24	Transcriptional misregulation in cancer		-12.13355199183758	17.29204355844384	14.198821764628844	30293	193	118	13	11.016949152542374	2.8823274297123698	581|1991|2308|3569|3576|4314|4318|4353|5327|5468|5970|6667|7157	BAX|ELANE|FOXO1|IL6|CXCL8|MMP3|MMP9|MPO|PLAT|PPARG|RELA|SP1|TP53	-11.53756614822181	0	12	1	1	-12.13355199183758	17.29204355844384
1	-10.129935028653042	hsa04211	M1	1	0	KEGG Pathway	24	Longevity regulating pathway		-10.129935028653042	25.960483717387167	14.746776842989464	30293	89	118	9	7.627118644067797	2.4434952140292476	207|581|847|1385|2308|5468|5970|7157|23411	AKT1|BAX|CAT|CREB1|FOXO1|PPARG|RELA|TP53|SIRT1	-9.605012540862718	0	13	1	1	-10.129935028653042	25.960483717387167
1	-6.303184478348282	hsa04152	M1	1	0	KEGG Pathway	24	AMPK signaling pathway		-6.303184478348282	14.851589858523603	9.547102773406866	30293	121	118	7	5.932203389830509	2.174640632545545	31|207|1385|2194|2308|5468|23411	ACACA|AKT1|CREB1|FASN|FOXO1|PPARG|SIRT1	-5.8959709255472825	0	13	0	0	-10.129935028653042	25.960483717387167
1	-5.394597439409111	hsa04922	M1	1	0	KEGG Pathway	24	Glucagon signaling pathway		-5.394597439409111	14.395533027086962	8.680214209936748	30293	107	118	6	5.084745762711864	2.022374709198281	31|207|1385|2308|5465|23411	ACACA|AKT1|CREB1|FOXO1|PPARA|SIRT1	-5.020460345409698	0	13	0	0	-10.129935028653042	25.960483717387167
1	-5.385586605854768	hsa04213	M1	1	0	KEGG Pathway	24	Longevity regulating pathway - multiple species		-5.385586605854768	21.042650736315647	9.798689024123725	30293	61	118	5	4.237288135593221	1.854390582007467	207|847|2308|6647|23411	AKT1|CAT|FOXO1|SOD1|SIRT1	-5.014335200092844	0	13	0	0	-10.129935028653042	25.960483717387167
1	-9.973859889720783	hsa05216	M1	1	0	KEGG Pathway	24	Thyroid cancer		-9.973859889720783	48.56871278057719	18.104971441578346	30293	37	118	7	5.932203389830509	2.174640632545545	581|1499|5468|5594|5595|5604|7157	BAX|CTNNB1|PPARG|MAPK1|MAPK3|MAP2K1|TP53	-9.4530153143509	0	14	1	1	-9.973859889720783	48.56871278057719
1	-2.7144854368984785	hsa05217	M1	1	0	KEGG Pathway	24	Basal cell carcinoma		-2.7144854368984785	12.224778046811943	5.577124014834156	30293	63	118	3	2.542372881355932	1.4490605614478478	581|1499|7157	BAX|CTNNB1|TP53	-2.429074906852921	0	14	0	0	-9.973859889720783	48.56871278057719
1	-9.886832043821158	hsa05330	M1	1	0	KEGG Pathway	24	Allograft rejection		-9.886832043821158	47.29058876003568	17.855304565406975	30293	38	118	7	5.932203389830509	2.174640632545545	355|959|3458|3558|3565|3586|7124	FAS|CD40LG|IFNG|IL2|IL4|IL10|TNF	-9.370027446253014	0	15	1	1	-9.886832043821158	47.29058876003568
1	-7.426245194115724	hsa04672	M1	1	0	KEGG Pathway	24	Intestinal immune network for IgA production		-7.426245194115724	31.435143548944996	13.333222242416094	30293	49	118	6	5.084745762711864	2.022374709198281	959|3558|3565|3569|3586|7040	CD40LG|IL2|IL4|IL6|IL10|TGFB1	-6.972926854068686	0	15	0	0	-9.886832043821158	47.29058876003568
1	-5.691423233601635	hsa05320	M1	1	0	KEGG Pathway	24	Autoimmune thyroid disease		-5.691423233601635	24.218899904061406	10.579618784365344	30293	53	118	5	4.237288135593221	1.854390582007467	355|959|3558|3565|3586	FAS|CD40LG|IL2|IL4|IL10	-5.299557372641791	0	15	0	0	-9.886832043821158	47.29058876003568
1	-5.197546062248604	hsa05310	M1	1	0	KEGG Pathway	24	Asthma		-5.197546062248604	33.12520503007108	11.190752219698616	30293	31	118	4	3.389830508474576	1.665940208836309	959|3565|3586|7124	CD40LG|IL4|IL10|TNF	-4.834838430029973	0	15	0	0	-9.886832043821158	47.29058876003568
1	-3.689833257630558	hsa05322	M1	1	0	KEGG Pathway	24	Systemic lupus erythematosus		-3.689833257630558	9.369355437337624	6.139694569065395	30293	137	118	5	4.237288135593221	1.854390582007467	959|1991|3458|3586|7124	CD40LG|ELANE|IFNG|IL10|TNF	-3.359712992615519	0	15	0	0	-9.886832043821158	47.29058876003568
1	-8.772085596610868	hsa01523	M1	1	0	KEGG Pathway	24	Antifolate resistance		-8.772085596610868	51.34406779661016	17.25179466272682	30293	30	118	6	5.084745762711864	2.022374709198281	1719|3553|3569|5970|7124|9429	DHFR|IL1B|IL6|RELA|TNF|ABCG2	-8.297404204948304	0	16	1	1	-8.772085596610868	51.34406779661016
1	-2.1863398237849547	hsa05410	M1	1	0	KEGG Pathway	24	Hypertrophic cardiomyopathy		-2.1863398237849547	7.93980429844487	4.280945714591624	30293	97	118	3	2.542372881355932	1.4490605614478478	3569|7040|7124	IL6|TGFB1|TNF	-1.9171448379775882	0	16	0	0	-8.772085596610868	51.34406779661016
1	-7.75882457115717	hsa04670	M1	1	0	KEGG Pathway	24	Leukocyte transendothelial migration		-7.75882457115717	17.858806190125275	11.32692042392714	30293	115	118	8	6.779661016949152	2.314292911361428	1432|1499|3383|4313|4318|5175|7412|653361	MAPK14|CTNNB1|ICAM1|MMP2|MMP9|PECAM1|VCAM1|NCF1	-7.3020179032643115	0	17	1	1	-7.75882457115717	17.858806190125275
1	-3.4039829592118602	hsa04514	M1	1	0	KEGG Pathway	24	Cell adhesion molecules		-3.4039829592118602	8.124061360223129	5.614381700652365	30293	158	118	5	4.237288135593221	1.854390582007467	920|959|3383|5175|7412	CD4|CD40LG|ICAM1|PECAM1|VCAM1	-3.0918007092855615	0	17	0	0	-7.75882457115717	17.858806190125275
1	-6.843893574919248	hsa00590	M1	1	0	KEGG Pathway	24	Arachidonic acid metabolism		-6.843893574919248	25.25118088357877	11.856205203206812	30293	61	118	6	5.084745762711864	2.022374709198281	240|1555|4048|5321|5742|5743	ALOX5|CYP2B6|LTA4H|PLA2G4A|PTGS1|PTGS2	-6.404254932163402	0	18	1	1	-6.843893574919248	25.25118088357877
1	-4.323704282919222	hsa04913	M1	1	0	KEGG Pathway	24	Ovarian steroidogenesis		-4.323704282919222	20.13492854769026	8.552400233768568	30293	51	118	4	3.389830508474576	1.665940208836309	240|1543|5321|5743	ALOX5|CYP1A1|PLA2G4A|PTGS2	-3.974873054184579	0	18	0	0	-6.843893574919248	25.25118088357877
1	-6.781482119546768	hsa04137	M1	1	0	KEGG Pathway	24	Mitophagy - animal		-6.781482119546768	17.447013328945204	10.455755970118414	30293	103	118	7	5.932203389830509	2.174640632545545	3091|3725|5599|5970|6667|7157|29110	HIF1A|JUN|MAPK8|RELA|SP1|TP53|TBK1	-6.348525062147438	0	19	1	1	-6.781482119546768	17.447013328945204
1	-4.195363810952859	hsa04310	M1	1	0	KEGG Pathway	24	Wnt signaling pathway		-4.195363810952859	8.852425482174166	6.495902712670874	30293	174	118	6	5.084745762711864	2.022374709198281	1499|3725|4316|5599|7157|23411	CTNNB1|JUN|MMP7|MAPK8|TP53|SIRT1	-3.84925544055369	0	19	0	0	-6.781482119546768	17.447013328945204
1	-6.483109815900833	hsa05204	M1	1	0	KEGG Pathway	24	Chemical carcinogenesis - DNA adducts		-6.483109815900833	22.0046004842615	11.002110393476068	30293	70	118	6	5.084745762711864	2.022374709198281	1543|1544|1576|2944|2950|5743	CYP1A1|CYP1A2|CYP3A4|GSTM1|GSTP1|PTGS2	-6.069602030002145	0	20	1	1	-6.483109815900833	25.67203389830508
1	-6.20208420122992	hsa00980	M1	1	0	KEGG Pathway	24	Metabolism of xenobiotics by cytochrome P450		-6.20208420122992	19.7477183833116	10.367302282920226	30293	78	118	6	5.084745762711864	2.022374709198281	1543|1544|1555|1576|2944|2950	CYP1A1|CYP1A2|CYP2B6|CYP3A4|GSTM1|GSTP1	-5.8010749608302055	0	20	0	0	-6.483109815900833	25.67203389830508
1	-5.028994298862189	hsa00982	M1	1	0	KEGG Pathway	24	Drug metabolism - cytochrome P450		-5.028994298862189	17.827801318267422	8.93965063840521	30293	72	118	5	4.237288135593221	1.854390582007467	1544|1555|1576|2944|2950	CYP1A2|CYP2B6|CYP3A4|GSTM1|GSTP1	-4.671890544161557	0	20	0	0	-6.483109815900833	25.67203389830508
1	-3.989287259409266	hsa00140	M1	1	0	KEGG Pathway	24	Steroid hormone biosynthesis		-3.989287259409266	16.56260251503554	7.670667392288188	30293	62	118	4	3.389830508474576	1.665940208836309	1543|1544|1576|1581	CYP1A1|CYP1A2|CYP3A4|CYP7A1	-3.65124651075813	0	20	0	0	-6.483109815900833	25.67203389830508
1	-3.8327806015146844	hsa00830	M1	1	0	KEGG Pathway	24	Retinol metabolism		-3.8327806015146844	15.101196410767697	7.279618193061986	30293	68	118	4	3.389830508474576	1.665940208836309	1543|1544|1555|1576	CYP1A1|CYP1A2|CYP2B6|CYP3A4	-3.5000361926734964	0	20	0	0	-6.483109815900833	25.67203389830508
1	-3.6642970181394348	hsa00591	M1	1	0	KEGG Pathway	24	Linoleic acid metabolism		-3.6642970181394348	25.67203389830508	8.45455842871033	30293	30	118	3	2.542372881355932	1.4490605614478478	1544|1576|5321	CYP1A2|CYP3A4|PLA2G4A	-3.3393779468102034	0	20	0	0	-6.483109815900833	25.67203389830508
1	-3.2276616113366807	hsa00380	M1	1	0	KEGG Pathway	24	Tryptophan metabolism		-3.2276616113366807	18.337167070217916	7.030953894332025	30293	42	118	3	2.542372881355932	1.4490605614478478	847|1543|1544	CAT|CYP1A1|CYP1A2	-2.9254065246433933	0	20	0	0	-6.483109815900833	25.67203389830508
1	-4.804695658214612	hsa00983	M1	1	0	KEGG Pathway	24	Drug metabolism - other enzymes		-4.804695658214612	16.04502118644068	8.426014655140467	30293	80	118	5	4.237288135593221	1.854390582007467	1576|2944|2950|4353|7498	CYP3A4|GSTM1|GSTP1|MPO|XDH	-4.453124392113941	0	21	1	1	-4.804695658214612	16.04502118644068
1	-2.83976213496037	hsa00480	M1	1	0	KEGG Pathway	24	Glutathione metabolism		-2.83976213496037	13.511596788581622	5.912475277330067	30293	57	118	3	2.542372881355932	1.4490605614478478	2539|2944|2950	G6PD|GSTM1|GSTP1	-2.5472123567744602	0	21	0	0	-4.804695658214612	16.04502118644068
1	-4.102949375002895	hsa04923	M1	1	0	KEGG Pathway	24	Regulation of lipolysis in adipocytes		-4.102949375002895	17.704850964348335	7.9631143826324795	30293	58	118	4	3.389830508474576	1.665940208836309	154|207|5742|5743	ADRB2|AKT1|PTGS1|PTGS2	-3.759546897979651	0	22	1	1	-4.102949375002895	17.704850964348335
1	-3.6679781823743016	hsa03320	M1	1	0	KEGG Pathway	24	PPAR signaling pathway		-3.6679781823743016	13.69175141242938	6.881778162145389	30293	75	118	4	3.389830508474576	1.665940208836309	1581|4312|5465|5468	CYP7A1|MMP1|PPARA|PPARG	-3.3404663004667907	0	23	1	1	-3.6679781823743016	13.69175141242938
1	-3.4988568963455893	hsa04146	M1	1	0	KEGG Pathway	24	Peroxisome		-3.4988568963455893	12.372064529303655	6.487604065250682	30293	83	118	4	3.389830508474576	1.665940208836309	847|4843|6647|7498	CAT|NOS2|SOD1|XDH	-3.181624653682649	0	24	1	1	-3.4988568963455893	12.372064529303655
1	-3.439945795631646	hsa04610	M1	1	0	KEGG Pathway	24	Complement and coagulation cascades		-3.439945795631646	11.940480882932597	6.353502099574272	30293	86	118	4	3.389830508474576	1.665940208836309	2147|2152|5327|7056	F2|F3|PLAT|THBD	-3.125245889484101	0	25	1	1	-3.439945795631646	11.940480882932597
1	-3.3159939605492275	hsa04020	M1	1	0	KEGG Pathway	24	Calcium signaling pathway		-3.3159939605492275	6.088229382997253	5.0822768192583645	30293	253	118	6	5.084745762711864	2.022374709198281	154|1909|1950|1956|4843|7422	ADRB2|EDNRA|EGF|EGFR|NOS2|VEGFA	-3.0088036561804277	0	26	1	1	-3.3159939605492275	11.161753868828296
1	-2.601466804602965	hsa04924	M1	1	0	KEGG Pathway	24	Renin secretion		-2.601466804602965	11.161753868828296	5.28443529943322	30293	69	118	3	2.542372881355932	1.4490605614478478	154|1385|1909	ADRB2|CREB1|EDNRA	-2.3207513957657873	0	26	0	0	-3.3159939605492275	11.161753868828296
1	-3.224802120090321	hsa04750	M1	1	0	KEGG Pathway	24	Inflammatory mediator regulation of TRP channels		-3.224802120090321	10.478381182981668	5.877072246976915	30293	98	118	4	3.389830508474576	1.665940208836309	1432|3553|5321|5599	MAPK14|IL1B|PLA2G4A|MAPK8	-2.924993769344121	0	27	1	1	-3.224802120090321	10.478381182981668
1	-2.7444322424532603	hsa04728	M1	1	0	KEGG Pathway	24	Dopaminergic synapse		-2.7444322424532603	7.779404211607601	4.881316462164543	30293	132	118	4	3.389830508474576	1.665940208836309	207|1385|1432|5599	AKT1|CREB1|MAPK14|MAPK8	-2.456654979128596	0	27	0	0	-3.224802120090321	10.478381182981668
1	-3.0308275438559154	hsa05030	M1	1	0	KEGG Pathway	24	Cocaine addiction		-3.0308275438559154	15.717571774472498	6.44756792496069	30293	49	118	3	2.542372881355932	1.4490605614478478	1385|3725|5970	CREB1|JUN|RELA	-2.7358716959041276	0	28	1	1	-3.0308275438559154	15.717571774472498
1	-2.601466804602965	hsa05031	M1	1	0	KEGG Pathway	24	Amphetamine addiction		-2.601466804602965	11.161753868828296	5.28443529943322	30293	69	118	3	2.542372881355932	1.4490605614478478	1385|3725|23411	CREB1|JUN|SIRT1	-2.3207513957657873	0	28	0	0	-3.0308275438559154	15.717571774472498
1	-2.49862812434915	hsa04918	M1	1	0	KEGG Pathway	24	Thyroid hormone synthesis		-2.49862812434915	10.268813559322032	5.025777504519365	30293	75	118	3	2.542372881355932	1.4490605614478478	213|1385|50506	ALB|CREB1|DUOX2	-2.220241377830555	0	28	0	0	-3.0308275438559154	15.717571774472498
1	-2.3494435340616615	hsa04141	M1	1	0	KEGG Pathway	24	Protein processing in endoplasmic reticulum		-2.3494435340616615	6.040478564307079	4.121245256548711	30293	170	118	4	3.389830508474576	1.665940208836309	581|596|4780|5599	BAX|BCL2|NFE2L2|MAPK8	-2.0733730302702473	0	29	1	1	-2.3494435340616615	6.040478564307079
1	-2.289958536790336	hsa04976	M1	1	0	KEGG Pathway	24	Bile secretion		-2.289958536790336	8.653494572462387	4.521722327460904	30293	89	118	3	2.542372881355932	1.4490605614478478	1576|1581|9429	CYP3A4|CYP7A1|ABCG2	-2.016191987908486	0	30	1	1	-2.289958536790336	8.653494572462387
