# Supplementary material for: The mechanism of Gejie Zhilao Pill in treating tuberculosis based on network pharmacology and molecular docking verification
Source: Front Cell Infect Microbiol. 2024 Jul 2;14:1405627. doi: 10.3389/fcimb.2024.1405627 (PMC11250621; doi:10.3389/fcimb.2024.1405627)
Supplement: Supplementary file 13 [file DataSheet_13.xlsx]

## Sheet: Sheet1
Description	gene ratio	P	#GeneInGOAndHitList
Lipid and atherosclerosis	0.322034	5.49114e-53	38
TNF signaling pathway	0.237288	5.49114e-52	28
Kaposi sarcoma-associated herpesvirus infection	0.254237	5.49114e-51	30
Hepatitis B	0.237288	5.49114e-50	28
Human cytomegalovirus infection	0.245763	5.49114e-49	29
IL-17 signaling pathway	0.194915	5.49114e-48	23
Influenza A	0.220339	5.49114e-47	26
Hepatitis C	0.211864	5.49114e-46	25
Chagas disease	0.186441	5.49114e-45	22
Tuberculosis	0.211864	5.49114e-44	25
Toxoplasmosis	0.186441	5.49114e-43	22
Alcoholic liver disease	0.194915	5.49114e-42	23
Toll-like receptor signaling pathway	0.177966	5.49114e-41	21
Coronavirus disease - COVID-19	0.211864	5.49114e-40	25
Measles	0.177966	5.49114e-39	21
Human immunodeficiency virus 1 infection	0.194915	5.49114e-38	23
Human papillomavirus infection	0.220339	5.49114e-37	26
Yersinia infection	0.169492	5.49114e-36	20
Epstein-Barr virus infection	0.186441	5.49114e-35	22
Pertussis	0.144068	5.49114e-34	17
C-type lectin receptor signaling pathway	0.152542	5.49114e-33	18
Apoptosis	0.161017	5.49114e-32	19
Shigellosis	0.177966	5.49114e-31	21
Salmonella infection	0.177966	5.49114e-30	21
NOD-like receptor signaling pathway	0.161017	5.49114e-29	19
Human T-cell leukemia virus 1 infection	0.169492	5.49114e-28	20
Non-alcoholic fatty liver disease	0.152542	5.49114e-27	18
Pathways of neurodegeneration - multiple diseases	0.211864	5.49114e-26	25
Pathogenic Escherichia coli infection	0.161017	5.49114e-25	19
Alzheimer disease	0.161017	5.49114e-24	19
