# Supplementary material for: The mechanism of Gejie Zhilao Pill in treating tuberculosis based on network pharmacology and molecular docking verification
Source: Front Cell Infect Microbiol. 2024 Jul 2;14:1405627. doi: 10.3389/fcimb.2024.1405627 (PMC11250621; doi:10.3389/fcimb.2024.1405627)
Supplement: Supplementary file 14 [file DataSheet_14.xlsx]

## Sheet: Sheet1
	IL6(PDB:1ALU)	TNF(PDB:2AZ5)	JUN(PDB:1FOS)	TP53(PDB:6GGB)	IL1B(PDB:1T4Q)	STAT3(PDB:6NUQ)	AKT1(PDB:3O96)	RELA(PDB:6NV2)	IFNG(PDB:6E3K)	MAPK3(PDB:4QTB)
MOL000098	-5.55	-4.23	-2.94	-5.46	-6.81	-4.47	-6.79	-4.04	-3.98	-4.98
MOL000422	-5.18	-6.28	-3.79	-5.22	/	-4.67	-6.63	-3.96	-5.24	-6.09
MOL006821	/	-4.23	-1.59	-3.93	-7.1	-1.6	-7.63	-1.36	-2.66	-3.23
MOL000358	-7.26	-7.76	-4.31	-6.39	-7.75	-5.52	-3.14	-5.63	-6.9	-6.27
MOL000392	-5.8	-6.31	-3.91	-5.66	-7.63	-5.22	-6.2	-6.87	-6.4	-6.04
MOL000449	-7.68	-7.71	-5.69	-5.91	-8.13	-6.53	-10.46	-5.83	-6.94	-7.17
MOL002773	-7.9	-7.83	-5.89	-5.66	-8.87	-10.38	-1.63	-6.66	-5.96	/
MOL001439	-4.53	-3.42	-3.35	-3.14	-4.93	-7.13	-5.38	-4.39	-2.1	-3.26
MOL000354	-5.48	-5.11	-3.81	-5.04	-6.33	-4.47	-6.49	-4.2	-4.72	-5.84
MOL009374	-5.57	-5.99	/	-5.56	-7.22	-5.69	-6.79	-4.99	-5.51	-6.8
